# Supplementary material for: Using Mendelian randomization to determine causal effects of maternal pregnancy (intrauterine) exposures on offspring outcomes: Sources of bias and methods for assessing them
Source: Wellcome Open Res. 2017 Feb 14;2:11. [Version 1] doi: 10.12688/wellcomeopenres.10567.1 (PMC5386135; doi:10.12688/wellcomeopenres.10567.1)
Supplement: Supplementary file 1 [file wellcomeopenres-2-11387-s0000.tgz]

Archive with 1 entries (1 files):
- b0e8041c-a20b-47ed-a336-6964eb5b0bf7.docx
