# Supplementary material for: Using Mendelian randomization to determine causal effects of maternal pregnancy (intrauterine) exposures on offspring outcomes: Sources of bias and methods for assessing them
Source: Wellcome Open Res. 2017 Feb 14;2:11. [Version 1] doi: 10.12688/wellcomeopenres.10567.1 (PMC5386135; doi:10.12688/wellcomeopenres.10567.1)
Supplement: Supplementary file 2 [file wellcomeopenres-2-11387-s0001.tgz › a247b1aa-70c6-40cb-a098-0a91c964def6.xlsx]

## Sheet: UNCONDITIONAL ANALYSIS
Vq	BetaXY	BetaUX	Vo	Vf		BetaIV(median)	SE(BetaIV)	Power
0.02	-0.1	-0.5	0	0		-0.10079	0.0708462	0.268
0.02	-0.1	-0.5	0	0.005		-0.102905	0.072081	0.272
0.02	-0.1	-0.5	0	0.01		-0.100564	0.0704787	0.26
0.02	-0.1	-0.5	0	0.02		-0.100887	0.0732263	0.278
0.02	-0.1	-0.5	0	0.05		-0.0973229	0.0743208	0.277
0.02	-0.1	-0.5	0.005	0		0.150697	0.0708688	0.585
0.02	-0.1	-0.5	0.005	0.005		0.150905	0.0715392	0.577
0.02	-0.1	-0.5	0.005	0.01		0.148181	0.0716589	0.561
0.02	-0.1	-0.5	0.005	0.02		0.143135	0.072558	0.55
0.02	-0.1	-0.5	0.005	0.05		0.149662	0.0690637	0.568
0.02	-0.1	-0.5	0.01	0		0.255714	0.0708896	0.937
0.02	-0.1	-0.5	0.01	0.005		0.247438	0.0732527	0.942
0.02	-0.1	-0.5	0.01	0.01		0.25513	0.069817	0.948
0.02	-0.1	-0.5	0.01	0.02		0.255177	0.0679642	0.962
0.02	-0.1	-0.5	0.01	0.05		0.255189	0.0697061	0.945
0.02	-0.1	-0.5	0.02	0		0.400054	0.071314	1
0.02	-0.1	-0.5	0.02	0.005		0.402276	0.0739122	1
0.02	-0.1	-0.5	0.02	0.01		0.401411	0.0705682	1
0.02	-0.1	-0.5	0.02	0.02		0.402473	0.0711371	1
0.02	-0.1	-0.5	0.02	0.05		0.400137	0.0765692	1
0.02	-0.1	-0.5	0.05	0		0.690217	0.0797829	1
0.02	-0.1	-0.5	0.05	0.005		0.691244	0.0769135	1
0.02	-0.1	-0.5	0.05	0.01		0.690391	0.0788477	1
0.02	-0.1	-0.5	0.05	0.02		0.689816	0.0811449	1
0.02	-0.1	-0.5	0.05	0.05		0.697269	0.0797524	1
0.02	-0.1	0	0	0		-0.102582	0.0727301	0.3
0.02	-0.1	0	0	0.005		-0.10225	0.0689236	0.298
0.02	-0.1	0	0	0.01		-0.0978186	0.0736472	0.292
0.02	-0.1	0	0	0.02		-0.101117	0.0699517	0.291
0.02	-0.1	0	0	0.05		-0.103506	0.06928	0.291
0.02	-0.1	0	0.005	0		0.148343	0.0711723	0.543
0.02	-0.1	0	0.005	0.005		0.153919	0.071925	0.559
0.02	-0.1	0	0.005	0.01		0.152082	0.069872	0.55
0.02	-0.1	0	0.005	0.02		0.151239	0.0693348	0.569
0.02	-0.1	0	0.005	0.05		0.151569	0.0742563	0.561
0.02	-0.1	0	0.01	0		0.25435	0.0744148	0.941
0.02	-0.1	0	0.01	0.005		0.253922	0.073392	0.946
0.02	-0.1	0	0.01	0.01		0.25278	0.0744796	0.935
0.02	-0.1	0	0.01	0.02		0.250766	0.0776904	0.934
0.02	-0.1	0	0.01	0.05		0.257074	0.0777229	0.942
0.02	-0.1	0	0.02	0		0.396755	0.0808779	1
0.02	-0.1	0	0.02	0.005		0.402384	0.0790193	0.999
0.02	-0.1	0	0.02	0.01		0.401815	0.0827084	1
0.02	-0.1	0	0.02	0.02		0.397919	0.0800526	1
0.02	-0.1	0	0.02	0.05		0.399348	0.0802842	1
0.02	-0.1	0	0.05	0		0.692769	0.0898311	1
0.02	-0.1	0	0.05	0.005		0.687352	0.0901186	1
0.02	-0.1	0	0.05	0.01		0.69434	0.0906633	1
0.02	-0.1	0	0.05	0.02		0.689237	0.0892895	1
0.02	-0.1	0	0.05	0.05		0.693251	0.0945183	1
0.02	-0.1	0.5	0	0		-0.10289	0.0746509	0.275
0.02	-0.1	0.5	0	0.005		-0.100656	0.0709181	0.265
0.02	-0.1	0.5	0	0.01		-0.102684	0.0716033	0.278
0.02	-0.1	0.5	0	0.02		-0.0965403	0.0734693	0.258
0.02	-0.1	0.5	0	0.05		-0.0990145	0.0709727	0.262
0.02	-0.1	0.5	0.005	0		0.149351	0.0709413	0.564
0.02	-0.1	0.5	0.005	0.005		0.153971	0.0677324	0.605
0.02	-0.1	0.5	0.005	0.01		0.149245	0.0687699	0.569
0.02	-0.1	0.5	0.005	0.02		0.149487	0.0727367	0.567
0.02	-0.1	0.5	0.005	0.05		0.148812	0.0729321	0.568
0.02	-0.1	0.5	0.01	0		0.257849	0.0696929	0.95
0.02	-0.1	0.5	0.01	0.005		0.254386	0.0732866	0.95
0.02	-0.1	0.5	0.01	0.01		0.253378	0.0701675	0.944
0.02	-0.1	0.5	0.01	0.02		0.255352	0.069466	0.952
0.02	-0.1	0.5	0.01	0.05		0.250345	0.0698372	0.952
0.02	-0.1	0.5	0.02	0		0.402869	0.070659	1
0.02	-0.1	0.5	0.02	0.005		0.403497	0.0716054	1
0.02	-0.1	0.5	0.02	0.01		0.400595	0.0720985	1
0.02	-0.1	0.5	0.02	0.02		0.401214	0.0723528	1
0.02	-0.1	0.5	0.02	0.05		0.399915	0.0711489	1
0.02	-0.1	0.5	0.05	0		0.690241	0.0810069	1
0.02	-0.1	0.5	0.05	0.005		0.686047	0.0798136	1
0.02	-0.1	0.5	0.05	0.01		0.687584	0.0771119	1
0.02	-0.1	0.5	0.05	0.02		0.691464	0.0785953	1
0.02	-0.1	0.5	0.05	0.05		0.686831	0.0790075	1

## Sheet: CONDITION_ON_OFFSPRING
Vq	BetaXY	BetaUX	Vo	Vf		BetaIV(median)	SE(BetaIV)	Power
0.02	-0.1	-0.5	0	0		-0.0965361	0.0839317	0.215
0.02	-0.1	-0.5	0	0.005		-0.267277	0.0899649	0.9
0.02	-0.1	-0.5	0	0.01		-0.333588	0.0856407	0.988
0.02	-0.1	-0.5	0	0.02		-0.42798	0.0947619	1
0.02	-0.1	-0.5	0	0.05		-0.63011	0.104136	1
0.02	-0.1	-0.5	0.005	0		-0.097556	0.0858632	0.195
0.02	-0.1	-0.5	0.005	0.005		-0.269433	0.0874431	0.895
0.02	-0.1	-0.5	0.005	0.01		-0.337968	0.09253	0.982
0.02	-0.1	-0.5	0.005	0.02		-0.435652	0.0955885	1
0.02	-0.1	-0.5	0.005	0.05		-0.630324	0.101048	1
0.02	-0.1	-0.5	0.01	0		-0.0966542	0.0859538	0.195
0.02	-0.1	-0.5	0.01	0.005		-0.273819	0.0910841	0.907
0.02	-0.1	-0.5	0.01	0.01		-0.336	0.0880179	0.99
0.02	-0.1	-0.5	0.01	0.02		-0.425963	0.0922259	1
0.02	-0.1	-0.5	0.01	0.05		-0.624251	0.102665	1
0.02	-0.1	-0.5	0.02	0		-0.0968426	0.0852599	0.203
0.02	-0.1	-0.5	0.02	0.005		-0.264452	0.0859692	0.905
0.02	-0.1	-0.5	0.02	0.01		-0.335737	0.0869984	0.981
0.02	-0.1	-0.5	0.02	0.02		-0.436223	0.0924534	1
0.02	-0.1	-0.5	0.02	0.05		-0.629331	0.0995037	1
0.02	-0.1	-0.5	0.05	0		-0.103709	0.0785943	0.202
0.02	-0.1	-0.5	0.05	0.005		-0.26491	0.0890985	0.907
0.02	-0.1	-0.5	0.05	0.01		-0.336659	0.0899179	0.978
0.02	-0.1	-0.5	0.05	0.02		-0.43355	0.0926672	0.999
0.02	-0.1	-0.5	0.05	0.05		-0.623702	0.101632	1
0.02	-0.1	0	0	0		-0.10163	0.0844654	0.231
0.02	-0.1	0	0	0.005		-0.269969	0.0830543	0.902
0.02	-0.1	0	0	0.01		-0.333354	0.0843371	0.982
0.02	-0.1	0	0	0.02		-0.434584	0.0823565	1
0.02	-0.1	0	0	0.05		-0.626883	0.0892281	1
0.02	-0.1	0	0.005	0		-0.0983124	0.0803718	0.232
0.02	-0.1	0	0.005	0.005		-0.267127	0.0810573	0.913
0.02	-0.1	0	0.005	0.01		-0.334046	0.0801158	0.992
0.02	-0.1	0	0.005	0.02		-0.43002	0.0823225	0.998
0.02	-0.1	0	0.005	0.05		-0.623399	0.0953027	1
0.02	-0.1	0	0.01	0		-0.0982108	0.0816423	0.22
0.02	-0.1	0	0.01	0.005		-0.268001	0.0817711	0.91
0.02	-0.1	0	0.01	0.01		-0.337735	0.0823896	0.993
0.02	-0.1	0	0.01	0.02		-0.437813	0.088303	0.999
0.02	-0.1	0	0.01	0.05		-0.617153	0.0877771	1
0.02	-0.1	0	0.02	0		-0.0981151	0.0827473	0.253
0.02	-0.1	0	0.02	0.005		-0.26525	0.0805128	0.914
0.02	-0.1	0	0.02	0.01		-0.33242	0.0889149	0.978
0.02	-0.1	0	0.02	0.02		-0.431996	0.0856348	1
0.02	-0.1	0	0.02	0.05		-0.625606	0.0898042	1
0.02	-0.1	0	0.05	0		-0.100239	0.0816205	0.246
0.02	-0.1	0	0.05	0.005		-0.260323	0.0815225	0.907
0.02	-0.1	0	0.05	0.01		-0.332345	0.0824332	0.988
0.02	-0.1	0	0.05	0.02		-0.433938	0.0845775	1
0.02	-0.1	0	0.05	0.05		-0.627583	0.0892977	1
0.02	-0.1	0.5	0	0		-0.10246	0.0867847	0.222
0.02	-0.1	0.5	0	0.005		-0.268319	0.0850346	0.896
0.02	-0.1	0.5	0	0.01		-0.333267	0.0903852	0.983
0.02	-0.1	0.5	0	0.02		-0.433729	0.0947536	0.998
0.02	-0.1	0.5	0	0.05		-0.624613	0.104509	1
0.02	-0.1	0.5	0.005	0		-0.10253	0.082937	0.214
0.02	-0.1	0.5	0.005	0.005		-0.265809	0.0860933	0.896
0.02	-0.1	0.5	0.005	0.01		-0.338261	0.0916935	0.984
0.02	-0.1	0.5	0.005	0.02		-0.435761	0.0973148	1
0.02	-0.1	0.5	0.005	0.05		-0.625906	0.104631	1
0.02	-0.1	0.5	0.01	0		-0.0983496	0.0823172	0.202
0.02	-0.1	0.5	0.01	0.005		-0.264457	0.0904782	0.885
0.02	-0.1	0.5	0.01	0.01		-0.331378	0.0892482	0.988
0.02	-0.1	0.5	0.01	0.02		-0.427275	0.0904415	1
0.02	-0.1	0.5	0.01	0.05		-0.63352	0.100178	1
0.02	-0.1	0.5	0.02	0		-0.103703	0.0829785	0.206
0.02	-0.1	0.5	0.02	0.005		-0.261408	0.086674	0.879
0.02	-0.1	0.5	0.02	0.01		-0.334221	0.0886578	0.987
0.02	-0.1	0.5	0.02	0.02		-0.432658	0.0947719	1
0.02	-0.1	0.5	0.02	0.05		-0.627304	0.0972955	1
0.02	-0.1	0.5	0.05	0		-0.102155	0.0832897	0.227
0.02	-0.1	0.5	0.05	0.005		-0.268609	0.0868957	0.917
0.02	-0.1	0.5	0.05	0.01		-0.33788	0.0917607	0.985
0.02	-0.1	0.5	0.05	0.02		-0.43074	0.0872088	1
0.02	-0.1	0.5	0.05	0.05		-0.633886	0.10124	1

## Sheet: HAPLOTYPE_ANALYSIS
Vq	BetaXY	BetaUX	Vo	Vf		BetaIV(median)	SE(BetaIV)	Power
0.02	-0.1	-0.5	0	0		-0.101612	0.101317	0.125
0.02	-0.1	-0.5	0	0.005		-0.103691	0.101183	0.147
0.02	-0.1	-0.5	0	0.01		-0.101948	0.103734	0.138
0.02	-0.1	-0.5	0	0.02		-0.102431	0.101308	0.137
0.02	-0.1	-0.5	0	0.05		-0.0980062	0.105603	0.146
0.02	-0.1	-0.5	0.005	0		-0.0937646	0.103179	0.139
0.02	-0.1	-0.5	0.005	0.005		-0.103965	0.103991	0.15
0.02	-0.1	-0.5	0.005	0.01		-0.0999016	0.104368	0.162
0.02	-0.1	-0.5	0.005	0.02		-0.106173	0.106578	0.17
0.02	-0.1	-0.5	0.005	0.05		-0.0958371	0.105903	0.129
0.02	-0.1	-0.5	0.01	0		-0.097882	0.107282	0.157
0.02	-0.1	-0.5	0.01	0.005		-0.103233	0.107002	0.159
0.02	-0.1	-0.5	0.01	0.01		-0.104025	0.104588	0.157
0.02	-0.1	-0.5	0.01	0.02		-0.0943952	0.100149	0.122
0.02	-0.1	-0.5	0.01	0.05		-0.0953039	0.104906	0.14
0.02	-0.1	-0.5	0.02	0		-0.0996654	0.102983	0.151
0.02	-0.1	-0.5	0.02	0.005		-0.0975154	0.104278	0.139
0.02	-0.1	-0.5	0.02	0.01		-0.097946	0.100044	0.117
0.02	-0.1	-0.5	0.02	0.02		-0.0975034	0.106458	0.141
0.02	-0.1	-0.5	0.02	0.05		-0.104003	0.102076	0.144
0.02	-0.1	-0.5	0.05	0		-0.098308	0.103632	0.15
0.02	-0.1	-0.5	0.05	0.005		-0.103053	0.104525	0.146
0.02	-0.1	-0.5	0.05	0.01		-0.0998525	0.104802	0.156
0.02	-0.1	-0.5	0.05	0.02		-0.0978404	0.1046	0.147
0.02	-0.1	-0.5	0.05	0.05		-0.101488	0.104767	0.144
0.02	-0.1	0	0	0		-0.0988644	0.101051	0.176
0.02	-0.1	0	0	0.005		-0.102805	0.103839	0.195
0.02	-0.1	0	0	0.01		-0.0922926	0.10312	0.174
0.02	-0.1	0	0	0.02		-0.0955777	0.0967611	0.162
0.02	-0.1	0	0	0.05		-0.104593	0.0979861	0.154
0.02	-0.1	0	0.005	0		-0.100332	0.0985186	0.162
0.02	-0.1	0	0.005	0.005		-0.0984807	0.10002	0.168
0.02	-0.1	0	0.005	0.01		-0.0994929	0.0994903	0.163
0.02	-0.1	0	0.005	0.02		-0.0981234	0.0982494	0.163
0.02	-0.1	0	0.005	0.05		-0.101689	0.100157	0.169
0.02	-0.1	0	0.01	0		-0.096953	0.100045	0.142
0.02	-0.1	0	0.01	0.005		-0.0994282	0.102818	0.167
0.02	-0.1	0	0.01	0.01		-0.1035	0.100619	0.181
0.02	-0.1	0	0.01	0.02		-0.107159	0.10182	0.164
0.02	-0.1	0	0.01	0.05		-0.0963021	0.102713	0.158
0.02	-0.1	0	0.02	0		-0.0991894	0.103308	0.183
0.02	-0.1	0	0.02	0.005		-0.0966834	0.0989537	0.166
0.02	-0.1	0	0.02	0.01		-0.0962755	0.104006	0.171
0.02	-0.1	0	0.02	0.02		-0.0996587	0.102497	0.175
0.02	-0.1	0	0.02	0.05		-0.100482	0.100165	0.176
0.02	-0.1	0	0.05	0		-0.0966528	0.102745	0.182
0.02	-0.1	0	0.05	0.005		-0.104152	0.102721	0.171
0.02	-0.1	0	0.05	0.01		-0.100159	0.0991828	0.156
0.02	-0.1	0	0.05	0.02		-0.101004	0.104923	0.175
0.02	-0.1	0	0.05	0.05		-0.106786	0.102063	0.153
0.02	-0.1	0.5	0	0		-0.10191	0.105246	0.165
0.02	-0.1	0.5	0	0.005		-0.0963056	0.102814	0.15
0.02	-0.1	0.5	0	0.01		-0.0975344	0.103504	0.147
0.02	-0.1	0.5	0	0.02		-0.0999796	0.106506	0.146
0.02	-0.1	0.5	0	0.05		-0.097226	0.104994	0.14
0.02	-0.1	0.5	0.005	0		-0.101056	0.100614	0.134
0.02	-0.1	0.5	0.005	0.005		-0.0949418	0.101163	0.123
0.02	-0.1	0.5	0.005	0.01		-0.104476	0.100912	0.149
0.02	-0.1	0.5	0.005	0.02		-0.106113	0.105168	0.151
0.02	-0.1	0.5	0.005	0.05		-0.0998246	0.107981	0.159
0.02	-0.1	0.5	0.01	0		-0.0981112	0.100725	0.128
0.02	-0.1	0.5	0.01	0.005		-0.0964527	0.106331	0.145
0.02	-0.1	0.5	0.01	0.01		-0.0895285	0.102098	0.143
0.02	-0.1	0.5	0.01	0.02		-0.102001	0.103154	0.155
0.02	-0.1	0.5	0.01	0.05		-0.102943	0.105843	0.162
0.02	-0.1	0.5	0.02	0		-0.101228	0.104448	0.156
0.02	-0.1	0.5	0.02	0.005		-0.0945455	0.103568	0.151
0.02	-0.1	0.5	0.02	0.01		-0.102227	0.100949	0.144
0.02	-0.1	0.5	0.02	0.02		-0.102803	0.102129	0.137
0.02	-0.1	0.5	0.02	0.05		-0.10505	0.102848	0.16
0.02	-0.1	0.5	0.05	0		-0.106028	0.104611	0.161
0.02	-0.1	0.5	0.05	0.005		-0.100571	0.1078	0.144
0.02	-0.1	0.5	0.05	0.01		-0.103994	0.103071	0.148
0.02	-0.1	0.5	0.05	0.02		-0.0987173	0.102382	0.136
0.02	-0.1	0.5	0.05	0.05		-0.0997485	0.102894	0.144

## Sheet: CONDITION_FATHER_OFFSPRING
Vq	BetaXY	BetaUX	Vo	Vf		BetaIV(median)	SE(BetaIV)	Power
0.02	-0.1	-0.5	0	0		-0.0959655	0.0866429	0.177
0.02	-0.1	-0.5	0	0.005		-0.0988664	0.0892284	0.189
0.02	-0.1	-0.5	0	0.01		-0.0984084	0.0848538	0.182
0.02	-0.1	-0.5	0	0.02		-0.101744	0.0870315	0.188
0.02	-0.1	-0.5	0	0.05		-0.100871	0.0877019	0.183
0.02	-0.1	-0.5	0.005	0		-0.0995798	0.0913207	0.178
0.02	-0.1	-0.5	0.005	0.005		-0.101371	0.0888068	0.201
0.02	-0.1	-0.5	0.005	0.01		-0.104696	0.0924428	0.208
0.02	-0.1	-0.5	0.005	0.02		-0.10428	0.0883799	0.22
0.02	-0.1	-0.5	0.005	0.05		-0.103218	0.0865128	0.193
0.02	-0.1	-0.5	0.01	0		-0.0955554	0.0907706	0.191
0.02	-0.1	-0.5	0.01	0.005		-0.107148	0.0905969	0.204
0.02	-0.1	-0.5	0.01	0.01		-0.104587	0.0862927	0.189
0.02	-0.1	-0.5	0.01	0.02		-0.0961048	0.0861798	0.192
0.02	-0.1	-0.5	0.01	0.05		-0.0950793	0.0857084	0.188
0.02	-0.1	-0.5	0.02	0		-0.0997139	0.0911285	0.197
0.02	-0.1	-0.5	0.02	0.005		-0.0993239	0.0883322	0.185
0.02	-0.1	-0.5	0.02	0.01		-0.100778	0.0825177	0.163
0.02	-0.1	-0.5	0.02	0.02		-0.104613	0.0849204	0.192
0.02	-0.1	-0.5	0.02	0.05		-0.0995548	0.0849576	0.205
0.02	-0.1	-0.5	0.05	0		-0.098797	0.0841658	0.192
0.02	-0.1	-0.5	0.05	0.005		-0.0981365	0.0875837	0.181
0.02	-0.1	-0.5	0.05	0.01		-0.0974872	0.0877022	0.215
0.02	-0.1	-0.5	0.05	0.02		-0.102417	0.0853442	0.214
0.02	-0.1	-0.5	0.05	0.05		-0.099837	0.0831843	0.219
0.02	-0.1	0	0	0		-0.0982309	0.0890197	0.218
0.02	-0.1	0	0	0.005		-0.103569	0.0868115	0.229
0.02	-0.1	0	0	0.01		-0.0937529	0.0868827	0.206
0.02	-0.1	0	0	0.02		-0.0992374	0.0831446	0.222
0.02	-0.1	0	0	0.05		-0.099615	0.081993	0.213
0.02	-0.1	0	0.005	0		-0.101556	0.0854751	0.21
0.02	-0.1	0	0.005	0.005		-0.100637	0.0853476	0.204
0.02	-0.1	0	0.005	0.01		-0.0992474	0.0842116	0.225
0.02	-0.1	0	0.005	0.02		-0.0952555	0.0828951	0.185
0.02	-0.1	0	0.005	0.05		-0.101035	0.084542	0.216
0.02	-0.1	0	0.01	0		-0.0969272	0.0864499	0.207
0.02	-0.1	0	0.01	0.005		-0.10004	0.0848129	0.217
0.02	-0.1	0	0.01	0.01		-0.103405	0.0835831	0.232
0.02	-0.1	0	0.01	0.02		-0.100273	0.0859797	0.218
0.02	-0.1	0	0.01	0.05		-0.0919255	0.08529	0.221
0.02	-0.1	0	0.02	0		-0.097936	0.0877919	0.231
0.02	-0.1	0	0.02	0.005		-0.096579	0.0839413	0.2
0.02	-0.1	0	0.02	0.01		-0.0954801	0.0900214	0.228
0.02	-0.1	0	0.02	0.02		-0.100466	0.0853303	0.242
0.02	-0.1	0	0.02	0.05		-0.104543	0.0804232	0.231
0.02	-0.1	0	0.05	0		-0.103202	0.0869751	0.235
0.02	-0.1	0	0.05	0.005		-0.100997	0.0864595	0.231
0.02	-0.1	0	0.05	0.01		-0.100844	0.0840589	0.24
0.02	-0.1	0	0.05	0.02		-0.102192	0.0827201	0.241
0.02	-0.1	0	0.05	0.05		-0.096189	0.0827006	0.246
0.02	-0.1	0.5	0	0		-0.101893	0.0912066	0.207
0.02	-0.1	0.5	0	0.005		-0.100174	0.0861604	0.182
0.02	-0.1	0.5	0	0.01		-0.0985353	0.0886842	0.18
0.02	-0.1	0.5	0	0.02		-0.100921	0.0889331	0.183
0.02	-0.1	0.5	0	0.05		-0.0985828	0.0865231	0.168
0.02	-0.1	0.5	0.005	0		-0.0994499	0.0870094	0.183
0.02	-0.1	0.5	0.005	0.005		-0.0974145	0.0881583	0.177
0.02	-0.1	0.5	0.005	0.01		-0.101277	0.0882967	0.19
0.02	-0.1	0.5	0.005	0.02		-0.103558	0.0899091	0.198
0.02	-0.1	0.5	0.005	0.05		-0.103268	0.0881864	0.217
0.02	-0.1	0.5	0.01	0		-0.09945	0.0872317	0.18
0.02	-0.1	0.5	0.01	0.005		-0.0968846	0.0911555	0.199
0.02	-0.1	0.5	0.01	0.01		-0.0942866	0.08587	0.183
0.02	-0.1	0.5	0.01	0.02		-0.0961036	0.0855176	0.177
0.02	-0.1	0.5	0.01	0.05		-0.10409	0.0841602	0.21
0.02	-0.1	0.5	0.02	0		-0.0990819	0.0880857	0.176
0.02	-0.1	0.5	0.02	0.005		-0.0970477	0.0871081	0.199
0.02	-0.1	0.5	0.02	0.01		-0.0978734	0.0847136	0.201
0.02	-0.1	0.5	0.02	0.02		-0.100224	0.0878619	0.199
0.02	-0.1	0.5	0.02	0.05		-0.0985588	0.083446	0.207
0.02	-0.1	0.5	0.05	0		-0.101351	0.0879352	0.2
0.02	-0.1	0.5	0.05	0.005		-0.0994127	0.0885841	0.19
0.02	-0.1	0.5	0.05	0.01		-0.103066	0.0883891	0.215
0.02	-0.1	0.5	0.05	0.02		-0.0972729	0.0832505	0.182
0.02	-0.1	0.5	0.05	0.05		-0.10675	0.0798131	0.22
