# Supplementary material for: Using Mendelian randomization to determine causal effects of maternal pregnancy (intrauterine) exposures on offspring outcomes: Sources of bias and methods for assessing them
Source: Wellcome Open Res. 2017 Feb 14;2:11. [Version 1] doi: 10.12688/wellcomeopenres.10567.1 (PMC5386135; doi:10.12688/wellcomeopenres.10567.1)
Supplement: Supplementary file 3 [file wellcomeopenres-2-11387-s0002.tgz › d7d3c8b3-cf54-471a-9786-13e225d588ff.xlsx]

## Sheet: UNCONDITIONAL_ANALYSIS
Vq	BetaXY	BetaUX	Vo	Vf		BetaIV(median)	SE(BetaIV)	Power
0.02	0	-0.5	0	0		-0.000403728	0.0700347	0.045
0.02	0	-0.5	0	0.005		-0.00216117	0.0679012	0.04
0.02	0	-0.5	0	0.01		0.00166485	0.0715236	0.058
0.02	0	-0.5	0	0.02		0.000599018	0.0724442	0.056
0.02	0	-0.5	0	0.05		-0.00240632	0.070243	0.05
0.02	0	-0.5	0.005	0		0.25762	0.068197	0.954
0.02	0	-0.5	0.005	0.005		0.253953	0.0698515	0.95
0.02	0	-0.5	0.005	0.01		0.2515	0.0717469	0.937
0.02	0	-0.5	0.005	0.02		0.249566	0.0696891	0.95
0.02	0	-0.5	0.005	0.05		0.246683	0.0682197	0.943
0.02	0	-0.5	0.01	0		0.356607	0.0675749	0.999
0.02	0	-0.5	0.01	0.005		0.352268	0.0694187	0.999
0.02	0	-0.5	0.01	0.01		0.351686	0.0708837	0.997
0.02	0	-0.5	0.01	0.02		0.35531	0.0716472	0.998
0.02	0	-0.5	0.01	0.05		0.353974	0.0702211	0.998
0.02	0	-0.5	0.02	0		0.498646	0.0726841	1
0.02	0	-0.5	0.02	0.005		0.502633	0.0719113	1
0.02	0	-0.5	0.02	0.01		0.497778	0.0733501	1
0.02	0	-0.5	0.02	0.02		0.496951	0.0741037	1
0.02	0	-0.5	0.02	0.05		0.499222	0.0711773	1
0.02	0	-0.5	0.05	0		0.792954	0.079697	1
0.02	0	-0.5	0.05	0.005		0.784074	0.0766536	1
0.02	0	-0.5	0.05	0.01		0.787037	0.0760123	1
0.02	0	-0.5	0.05	0.02		0.788599	0.0770301	1
0.02	0	-0.5	0.05	0.05		0.791534	0.0779457	1
0.02	0	0	0	0		0.00204688	0.0722169	0.056
0.02	0	0	0	0.005		0.00108164	0.0709789	0.046
0.02	0	0	0	0.01		0.00320612	0.0716975	0.059
0.02	0	0	0	0.02		-0.00291286	0.0716853	0.045
0.02	0	0	0	0.05		0.000648076	0.072666	0.05
0.02	0	0	0.005	0		0.248304	0.0737713	0.946
0.02	0	0	0.005	0.005		0.254254	0.0731132	0.945
0.02	0	0	0.005	0.01		0.247358	0.0723662	0.939
0.02	0	0	0.005	0.02		0.248018	0.0734979	0.952
0.02	0	0	0.005	0.05		0.250818	0.0740214	0.94
0.02	0	0	0.01	0		0.350487	0.078216	0.998
0.02	0	0	0.01	0.005		0.351709	0.0756202	0.998
0.02	0	0	0.01	0.01		0.354501	0.0775837	0.997
0.02	0	0	0.01	0.02		0.35665	0.0737784	1
0.02	0	0	0.01	0.05		0.353247	0.0748987	0.999
0.02	0	0	0.02	0		0.493501	0.0817407	1
0.02	0	0	0.02	0.005		0.502226	0.0815861	1
0.02	0	0	0.02	0.01		0.491398	0.0796488	1
0.02	0	0	0.02	0.02		0.500834	0.0802292	1
0.02	0	0	0.02	0.05		0.499664	0.0789987	1
0.02	0	0	0.05	0		0.78649	0.0931429	1
0.02	0	0	0.05	0.005		0.790608	0.0925482	1
0.02	0	0	0.05	0.01		0.789745	0.0907633	1
0.02	0	0	0.05	0.02		0.793116	0.0872108	1
0.02	0	0	0.05	0.05		0.789519	0.0913422	1
0.02	0	0.5	0	0		0.00332631	0.0713095	0.044
0.02	0	0.5	0	0.005		0.00110297	0.0688776	0.041
0.02	0	0.5	0	0.01		-0.00249715	0.0720242	0.045
0.02	0	0.5	0	0.02		-0.00104119	0.0734158	0.053
0.02	0	0.5	0	0.05		2.20393e-05	0.0710339	0.05
0.02	0	0.5	0.005	0		0.249198	0.067077	0.962
0.02	0	0.5	0.005	0.005		0.25251	0.0695337	0.946
0.02	0	0.5	0.005	0.01		0.252754	0.0686677	0.959
0.02	0	0.5	0.005	0.02		0.248711	0.0695164	0.948
0.02	0	0.5	0.005	0.05		0.252643	0.0674493	0.959
0.02	0	0.5	0.01	0		0.356237	0.0694085	0.999
0.02	0	0.5	0.01	0.005		0.3574	0.0692586	0.998
0.02	0	0.5	0.01	0.01		0.352596	0.0698541	1
0.02	0	0.5	0.01	0.02		0.358048	0.067258	0.999
0.02	0	0.5	0.01	0.05		0.355077	0.0694017	1
0.02	0	0.5	0.02	0		0.506682	0.071754	1
0.02	0	0.5	0.02	0.005		0.499703	0.0736158	1
0.02	0	0.5	0.02	0.01		0.500413	0.0726271	1
0.02	0	0.5	0.02	0.02		0.501805	0.072236	1
0.02	0	0.5	0.02	0.05		0.495782	0.0725806	1
0.02	0	0.5	0.05	0		0.793504	0.0814167	1
0.02	0	0.5	0.05	0.005		0.787181	0.0762567	1
0.02	0	0.5	0.05	0.01		0.788406	0.0792884	1
0.02	0	0.5	0.05	0.02		0.792964	0.0803027	1
0.02	0	0.5	0.05	0.05		0.787606	0.0773611	1

## Sheet: CONDITION_ON_OFFSPRING
Vq	BetaXY	BetaUX	Vo	Vf		BetaIV(median)	SE(BetaIV)	Power
0.02	0	-0.5	0	0		-0.000743833	0.0831092	0.04
0.02	0	-0.5	0	0.005		-0.168036	0.0816945	0.493
0.02	0	-0.5	0	0.01		-0.238242	0.087025	0.781
0.02	0	-0.5	0	0.02		-0.335219	0.0950915	0.979
0.02	0	-0.5	0	0.05		-0.528566	0.103571	1
0.02	0	-0.5	0.005	0		0.00670277	0.0809324	0.046
0.02	0	-0.5	0.005	0.005		-0.163618	0.0856367	0.473
0.02	0	-0.5	0.005	0.01		-0.232857	0.0892323	0.809
0.02	0	-0.5	0.005	0.02		-0.336954	0.0955939	0.978
0.02	0	-0.5	0.005	0.05		-0.528256	0.102715	1
0.02	0	-0.5	0.01	0		0.00523709	0.0835961	0.054
0.02	0	-0.5	0.01	0.005		-0.169555	0.087264	0.512
0.02	0	-0.5	0.01	0.01		-0.243396	0.0917766	0.802
0.02	0	-0.5	0.01	0.02		-0.335727	0.0953086	0.973
0.02	0	-0.5	0.01	0.05		-0.526395	0.0994159	1
0.02	0	-0.5	0.02	0		0.00247987	0.0839049	0.058
0.02	0	-0.5	0.02	0.005		-0.16106	0.0855609	0.47
0.02	0	-0.5	0.02	0.01		-0.238696	0.0898818	0.819
0.02	0	-0.5	0.02	0.02		-0.332275	0.0985331	0.975
0.02	0	-0.5	0.02	0.05		-0.526576	0.103012	1
0.02	0	-0.5	0.05	0		-0.000676299	0.0814223	0.051
0.02	0	-0.5	0.05	0.005		-0.171941	0.0841278	0.554
0.02	0	-0.5	0.05	0.01		-0.240728	0.0878237	0.835
0.02	0	-0.5	0.05	0.02		-0.334935	0.0928037	0.99
0.02	0	-0.5	0.05	0.05		-0.528215	0.0988027	1
0.02	0	0	0	0		-0.000189002	0.0825292	0.051
0.02	0	0	0	0.005		-0.164899	0.0842782	0.519
0.02	0	0	0	0.01		-0.229407	0.0861431	0.8
0.02	0	0	0	0.02		-0.33648	0.0884381	0.981
0.02	0	0	0	0.05		-0.521832	0.0951954	1
0.02	0	0	0.005	0		-0.000839488	0.0837352	0.051
0.02	0	0	0.005	0.005		-0.162251	0.081646	0.496
0.02	0	0	0.005	0.01		-0.239788	0.0837879	0.824
0.02	0	0	0.005	0.02		-0.332926	0.0866874	0.982
0.02	0	0	0.005	0.05		-0.525125	0.0930222	1
0.02	0	0	0.01	0		-0.00430315	0.0839514	0.062
0.02	0	0	0.01	0.005		-0.166301	0.0825765	0.544
0.02	0	0	0.01	0.01		-0.236592	0.0846439	0.819
0.02	0	0	0.01	0.02		-0.332374	0.0846712	0.987
0.02	0	0	0.01	0.05		-0.526211	0.0888308	1
0.02	0	0	0.02	0		-0.0086676	0.0844525	0.062
0.02	0	0	0.02	0.005		-0.166632	0.0807604	0.53
0.02	0	0	0.02	0.01		-0.238284	0.0874709	0.835
0.02	0	0	0.02	0.02		-0.331669	0.0865705	0.987
0.02	0	0	0.02	0.05		-0.531114	0.0943798	1
0.02	0	0	0.05	0		-0.00272456	0.0795581	0.045
0.02	0	0	0.05	0.005		-0.169696	0.0797909	0.562
0.02	0	0	0.05	0.01		-0.235114	0.0789435	0.846
0.02	0	0	0.05	0.02		-0.332367	0.0793281	0.99
0.02	0	0	0.05	0.05		-0.52991	0.0911406	1
0.02	0	0.5	0	0		0.00480601	0.080424	0.039
0.02	0	0.5	0	0.005		-0.161352	0.0824408	0.475
0.02	0	0.5	0	0.01		-0.23452	0.0899293	0.804
0.02	0	0.5	0	0.02		-0.334421	0.095385	0.976
0.02	0	0.5	0	0.05		-0.527034	0.104156	1
0.02	0	0.5	0.005	0		0.000248455	0.0785376	0.039
0.02	0	0.5	0.005	0.005		-0.164858	0.0870941	0.494
0.02	0	0.5	0.005	0.01		-0.23355	0.0879018	0.799
0.02	0	0.5	0.005	0.02		-0.333224	0.0944706	0.979
0.02	0	0.5	0.005	0.05		-0.522804	0.098239	1
0.02	0	0.5	0.01	0		0.00227807	0.0820664	0.045
0.02	0	0.5	0.01	0.005		-0.161871	0.0863599	0.478
0.02	0	0.5	0.01	0.01		-0.238907	0.0892849	0.818
0.02	0	0.5	0.01	0.02		-0.331645	0.0914953	0.979
0.02	0	0.5	0.01	0.05		-0.529642	0.102076	1
0.02	0	0.5	0.02	0		0.000953714	0.082191	0.05
0.02	0	0.5	0.02	0.005		-0.167366	0.0869561	0.508
0.02	0	0.5	0.02	0.01		-0.236894	0.0951114	0.789
0.02	0	0.5	0.02	0.02		-0.331606	0.0905209	0.984
0.02	0	0.5	0.02	0.05		-0.534214	0.0993314	1
0.02	0	0.5	0.05	0		0.00353182	0.0844714	0.061
0.02	0	0.5	0.05	0.005		-0.171449	0.0879027	0.534
0.02	0	0.5	0.05	0.01		-0.236279	0.0858641	0.833
0.02	0	0.5	0.05	0.02		-0.328933	0.0910676	0.988
0.02	0	0.5	0.05	0.05		-0.52328	0.0995372	1

## Sheet: HAPLOTYPE_ANALYSIS
Vq	BetaXY	BetaUX	Vo	Vf		BetaIV(median)	SE(BetaIV)	Power
0.02	0	-0.5	0	0		0.000324653	0.104742	0.051
0.02	0	-0.5	0	0.005		0.00139531	0.0959978	0.029
0.02	0	-0.5	0	0.01		-0.00361913	0.100152	0.048
0.02	0	-0.5	0	0.02		-0.00210006	0.103031	0.054
0.02	0	-0.5	0	0.05		-0.00444009	0.102199	0.044
0.02	0	-0.5	0.005	0		0.00705462	0.0982713	0.039
0.02	0	-0.5	0.005	0.005		0.00735181	0.10039	0.044
0.02	0	-0.5	0.005	0.01		-0.00334488	0.102545	0.051
0.02	0	-0.5	0.005	0.02		-0.00149814	0.106244	0.056
0.02	0	-0.5	0.005	0.05		0.00244642	0.101717	0.041
0.02	0	-0.5	0.01	0		0.00373117	0.104917	0.055
0.02	0	-0.5	0.01	0.005		-0.0052488	0.103101	0.049
0.02	0	-0.5	0.01	0.01		-0.00448646	0.104293	0.047
0.02	0	-0.5	0.01	0.02		0.00131619	0.104346	0.052
0.02	0	-0.5	0.01	0.05		-0.00477796	0.0997639	0.035
0.02	0	-0.5	0.02	0		0.00574231	0.103408	0.05
0.02	0	-0.5	0.02	0.005		0.00703329	0.0989655	0.042
0.02	0	-0.5	0.02	0.01		-0.00331541	0.104764	0.053
0.02	0	-0.5	0.02	0.02		-0.000766989	0.105796	0.059
0.02	0	-0.5	0.02	0.05		-0.0059153	0.101068	0.042
0.02	0	-0.5	0.05	0		-0.00232744	0.104218	0.049
0.02	0	-0.5	0.05	0.005		-0.0104713	0.0997862	0.038
0.02	0	-0.5	0.05	0.01		-0.00239615	0.10379	0.047
0.02	0	-0.5	0.05	0.02		-0.00214819	0.106788	0.051
0.02	0	-0.5	0.05	0.05		0.00157114	0.10469	0.046
0.02	0	0	0	0		0.00219535	0.101786	0.045
0.02	0	0	0	0.005		6.43112e-05	0.102823	0.048
0.02	0	0	0	0.01		0.00350607	0.103685	0.05
0.02	0	0	0	0.02		-0.00465186	0.100542	0.047
0.02	0	0	0	0.05		0.0043284	0.104819	0.06
0.02	0	0	0.005	0		-0.00196059	0.101263	0.043
0.02	0	0	0.005	0.005		0.00250208	0.099665	0.047
0.02	0	0	0.005	0.01		-0.000288289	0.101132	0.054
0.02	0	0	0.005	0.02		-0.000339314	0.103614	0.046
0.02	0	0	0.005	0.05		0.00276665	0.104156	0.055
0.02	0	0	0.01	0		-0.00498852	0.103776	0.048
0.02	0	0	0.01	0.005		-0.00122156	0.103477	0.051
0.02	0	0	0.01	0.01		-0.000522293	0.10046	0.051
0.02	0	0	0.01	0.02		0.000532906	0.100873	0.056
0.02	0	0	0.01	0.05		0.00128127	0.0988427	0.038
0.02	0	0	0.02	0		-0.00593232	0.106353	0.044
0.02	0	0	0.02	0.005		0.00346725	0.101373	0.043
0.02	0	0	0.02	0.01		-0.00291486	0.106174	0.06
0.02	0	0	0.02	0.02		-0.00375519	0.104557	0.054
0.02	0	0	0.02	0.05		-0.00492411	0.100011	0.036
0.02	0	0	0.05	0		-0.0051531	0.10027	0.045
0.02	0	0	0.05	0.005		-0.00211176	0.103189	0.047
0.02	0	0	0.05	0.01		0.000547588	0.0979614	0.036
0.02	0	0	0.05	0.02		0.00511822	0.099891	0.047
0.02	0	0	0.05	0.05		-0.00622786	0.100615	0.042
0.02	0	0.5	0	0		0.000816797	0.0972633	0.036
0.02	0	0.5	0	0.005		0.0011915	0.0977063	0.042
0.02	0	0.5	0	0.01		-0.00229717	0.101576	0.038
0.02	0	0.5	0	0.02		-0.00455769	0.0995354	0.042
0.02	0	0.5	0	0.05		-0.00214932	0.104467	0.049
0.02	0	0.5	0.005	0		-0.00235483	0.101604	0.044
0.02	0	0.5	0.005	0.005		0.00316309	0.104399	0.051
0.02	0	0.5	0.005	0.01		0.00291902	0.100323	0.044
0.02	0	0.5	0.005	0.02		-0.00114724	0.0987773	0.036
0.02	0	0.5	0.005	0.05		0.0096142	0.100527	0.051
0.02	0	0.5	0.01	0		0.00602229	0.101113	0.042
0.02	0	0.5	0.01	0.005		0.00215882	0.104276	0.048
0.02	0	0.5	0.01	0.01		0.000559541	0.101953	0.04
0.02	0	0.5	0.01	0.02		0.00525636	0.0997551	0.046
0.02	0	0.5	0.01	0.05		0.00116514	0.104828	0.053
0.02	0	0.5	0.02	0		0.00389554	0.100206	0.055
0.02	0	0.5	0.02	0.005		-0.000247483	0.100759	0.044
0.02	0	0.5	0.02	0.01		0.00174146	0.103262	0.054
0.02	0	0.5	0.02	0.02		3.46008e-05	0.102788	0.044
0.02	0	0.5	0.02	0.05		-0.00801944	0.101937	0.044
0.02	0	0.5	0.05	0		0.00493261	0.104709	0.045
0.02	0	0.5	0.05	0.005		-0.00468501	0.104234	0.056
0.02	0	0.5	0.05	0.01		-0.00339744	0.104848	0.055
0.02	0	0.5	0.05	0.02		0.00454391	0.0998808	0.048
0.02	0	0.5	0.05	0.05		0.00144751	0.100675	0.05

## Sheet: CONDITION_FATHER_OFFSPRING
Vq	BetaXY	BetaUX	Vo	Vf		BetaIV(median)	SE(BetaIV)	Power
0.02	0	-0.5	0	0		0.00162846	0.0884844	0.044
0.02	0	-0.5	0	0.005		0.00225385	0.0820838	0.039
0.02	0	-0.5	0	0.01		-0.0017064	0.0852556	0.044
0.02	0	-0.5	0	0.02		0.00156331	0.0901049	0.057
0.02	0	-0.5	0	0.05		-0.000550155	0.0848695	0.049
0.02	0	-0.5	0.005	0		0.00965163	0.0865956	0.04
0.02	0	-0.5	0.005	0.005		0.00202678	0.0848492	0.04
0.02	0	-0.5	0.005	0.01		0.00135958	0.0874486	0.042
0.02	0	-0.5	0.005	0.02		-0.00183239	0.0883434	0.047
0.02	0	-0.5	0.005	0.05		-0.00309319	0.0850262	0.042
0.02	0	-0.5	0.01	0		0.0090815	0.0896153	0.047
0.02	0	-0.5	0.01	0.005		-0.000229055	0.086186	0.046
0.02	0	-0.5	0.01	0.01		-0.0064921	0.0882399	0.056
0.02	0	-0.5	0.01	0.02		-0.00213794	0.088647	0.058
0.02	0	-0.5	0.01	0.05		-0.000851871	0.0814691	0.042
0.02	0	-0.5	0.02	0		0.00333379	0.0886773	0.051
0.02	0	-0.5	0.02	0.005		0.00531046	0.0865921	0.055
0.02	0	-0.5	0.02	0.01		-0.00143051	0.0873657	0.049
0.02	0	-0.5	0.02	0.02		0.00201501	0.0907675	0.063
0.02	0	-0.5	0.02	0.05		-0.000218062	0.0845866	0.045
0.02	0	-0.5	0.05	0		0.000606934	0.088321	0.059
0.02	0	-0.5	0.05	0.005		-0.00645504	0.0834716	0.049
0.02	0	-0.5	0.05	0.01		-0.00610538	0.0862867	0.054
0.02	0	-0.5	0.05	0.02		-0.00452824	0.085184	0.061
0.02	0	-0.5	0.05	0.05		0.00271984	0.0819623	0.035
0.02	0	0	0	0		0.000525212	0.0874894	0.046
0.02	0	0	0	0.005		0.00280819	0.090165	0.056
0.02	0	0	0	0.01		0.00102462	0.0887734	0.056
0.02	0	0	0	0.02		-0.00234837	0.0854213	0.05
0.02	0	0	0	0.05		0.00305107	0.0866035	0.05
0.02	0	0	0.005	0		-0.00113054	0.088541	0.05
0.02	0	0	0.005	0.005		0.00280437	0.0841432	0.045
0.02	0	0	0.005	0.01		0.00187019	0.0872765	0.048
0.02	0	0	0.005	0.02		-0.000120852	0.0860584	0.049
0.02	0	0	0.005	0.05		-0.000580672	0.0868771	0.06
0.02	0	0	0.01	0		-0.00671699	0.0885749	0.055
0.02	0	0	0.01	0.005		-0.000742189	0.0877182	0.047
0.02	0	0	0.01	0.01		0.000395941	0.0870473	0.051
0.02	0	0	0.01	0.02		0.00230177	0.0858312	0.047
0.02	0	0	0.01	0.05		0.0012567	0.0811739	0.036
0.02	0	0	0.02	0		-0.00904563	0.0898037	0.059
0.02	0	0	0.02	0.005		0.000862055	0.085311	0.047
0.02	0	0	0.02	0.01		-0.00182157	0.0882599	0.051
0.02	0	0	0.02	0.02		-0.000552539	0.0857355	0.051
0.02	0	0	0.02	0.05		0.00134499	0.0841169	0.044
0.02	0	0	0.05	0		-0.00603275	0.0835736	0.046
0.02	0	0	0.05	0.005		0.00148988	0.0828884	0.036
0.02	0	0	0.05	0.01		-0.001266	0.0798591	0.041
0.02	0	0	0.05	0.02		0.00436362	0.079122	0.039
0.02	0	0	0.05	0.05		-0.00167686	0.0819185	0.051
0.02	0	0.5	0	0		0.00339997	0.0855677	0.036
0.02	0	0.5	0	0.005		0.00530378	0.0841136	0.044
0.02	0	0.5	0	0.01		0.000438791	0.0868948	0.043
0.02	0	0.5	0	0.02		-0.000799486	0.0879725	0.053
0.02	0	0.5	0	0.05		0.000609116	0.0893867	0.046
0.02	0	0.5	0.005	0		0.00224997	0.0860576	0.046
0.02	0	0.5	0.005	0.005		6.27122e-05	0.0884985	0.052
0.02	0	0.5	0.005	0.01		0.00144374	0.0860473	0.043
0.02	0	0.5	0.005	0.02		-0.00163969	0.0864089	0.051
0.02	0	0.5	0.005	0.05		0.00820273	0.0838193	0.046
0.02	0	0.5	0.01	0		0.00247372	0.0873693	0.051
0.02	0	0.5	0.01	0.005		0.00296465	0.0851025	0.039
0.02	0	0.5	0.01	0.01		0.000458335	0.0872007	0.046
0.02	0	0.5	0.01	0.02		0.00208925	0.0838886	0.044
0.02	0	0.5	0.01	0.05		-0.000206077	0.0859233	0.055
0.02	0	0.5	0.02	0		0.00318331	0.0856787	0.038
0.02	0	0.5	0.02	0.005		-0.00403649	0.0859802	0.036
0.02	0	0.5	0.02	0.01		0.00136505	0.0895824	0.06
0.02	0	0.5	0.02	0.02		0.00129065	0.0859023	0.044
0.02	0	0.5	0.02	0.05		-0.00741313	0.0833292	0.045
0.02	0	0.5	0.05	0		0.00517865	0.0883912	0.046
0.02	0	0.5	0.05	0.005		-0.000880754	0.0855866	0.048
0.02	0	0.5	0.05	0.01		-0.00501943	0.0839164	0.042
0.02	0	0.5	0.05	0.02		-0.000455721	0.0812936	0.041
0.02	0	0.5	0.05	0.05		0.00180274	0.0803028	0.042
