# Supplementary material for: Using Mendelian randomization to determine causal effects of maternal pregnancy (intrauterine) exposures on offspring outcomes: Sources of bias and methods for assessing them
Source: Wellcome Open Res. 2017 Feb 14;2:11. [Version 1] doi: 10.12688/wellcomeopenres.10567.1 (PMC5386135; doi:10.12688/wellcomeopenres.10567.1)
Supplement: Supplementary file 4 [file wellcomeopenres-2-11387-s0003.tgz › 8d0e6a4c-b782-4d40-b5e5-2dbc099dacf5.xlsx]

## Sheet: UNCONDITIONAL_ANALYSIS
Vq	BetaXY	BetaUX	Vo	Vf		BetaIV(median)	SE(BetaIV)	Power
0.02	0.1	-0.5	0	0		0.101162	0.0696631	0.341
0.02	0.1	-0.5	0	0.005		0.100994	0.0681678	0.327
0.02	0.1	-0.5	0	0.01		0.0980572	0.0665648	0.303
0.02	0.1	-0.5	0	0.02		0.0999833	0.0676219	0.314
0.02	0.1	-0.5	0	0.05		0.102546	0.0697249	0.313
0.02	0.1	-0.5	0.005	0		0.34622	0.0660069	1
0.02	0.1	-0.5	0.005	0.005		0.350908	0.064307	0.997
0.02	0.1	-0.5	0.005	0.01		0.346272	0.0670087	0.999
0.02	0.1	-0.5	0.005	0.02		0.34767	0.0674592	0.999
0.02	0.1	-0.5	0.005	0.05		0.351	0.0676983	1
0.02	0.1	-0.5	0.01	0		0.455019	0.0658114	1
0.02	0.1	-0.5	0.01	0.005		0.445226	0.0636495	1
0.02	0.1	-0.5	0.01	0.01		0.450165	0.0683551	1
0.02	0.1	-0.5	0.01	0.02		0.458253	0.0664776	1
0.02	0.1	-0.5	0.01	0.05		0.454552	0.0661574	1
0.02	0.1	-0.5	0.02	0		0.598132	0.0687017	1
0.02	0.1	-0.5	0.02	0.005		0.595962	0.0670944	1
0.02	0.1	-0.5	0.02	0.01		0.60231	0.0655435	1
0.02	0.1	-0.5	0.02	0.02		0.594363	0.0679895	1
0.02	0.1	-0.5	0.02	0.05		0.600302	0.0672523	1
0.02	0.1	-0.5	0.05	0		0.894506	0.0784545	1
0.02	0.1	-0.5	0.05	0.005		0.890994	0.0772302	1
0.02	0.1	-0.5	0.05	0.01		0.889552	0.0755122	1
0.02	0.1	-0.5	0.05	0.02		0.888445	0.0734642	1
0.02	0.1	-0.5	0.05	0.05		0.888481	0.0742652	1
0.02	0.1	0	0	0		0.0982141	0.0686367	0.28
0.02	0.1	0	0	0.005		0.100301	0.0707831	0.3
0.02	0.1	0	0	0.01		0.099894	0.0685439	0.299
0.02	0.1	0	0	0.02		0.10324	0.0682824	0.287
0.02	0.1	0	0	0.05		0.101837	0.0708232	0.3
0.02	0.1	0	0.005	0		0.347783	0.0745409	0.998
0.02	0.1	0	0.005	0.005		0.349193	0.0729463	1
0.02	0.1	0	0.005	0.01		0.348965	0.0760115	0.997
0.02	0.1	0	0.005	0.02		0.347784	0.0729076	0.999
0.02	0.1	0	0.005	0.05		0.352578	0.0725915	1
0.02	0.1	0	0.01	0		0.457068	0.0777224	1
0.02	0.1	0	0.01	0.005		0.459182	0.0777094	1
0.02	0.1	0	0.01	0.01		0.45126	0.0743311	1
0.02	0.1	0	0.01	0.02		0.454918	0.0802796	1
0.02	0.1	0	0.01	0.05		0.452558	0.0768919	1
0.02	0.1	0	0.02	0		0.603349	0.0781038	1
0.02	0.1	0	0.02	0.005		0.600346	0.0795994	1
0.02	0.1	0	0.02	0.01		0.60089	0.0778829	1
0.02	0.1	0	0.02	0.02		0.599989	0.0774539	1
0.02	0.1	0	0.02	0.05		0.599226	0.0786212	1
0.02	0.1	0	0.05	0		0.890191	0.0900589	1
0.02	0.1	0	0.05	0.005		0.886993	0.0891934	1
0.02	0.1	0	0.05	0.01		0.893206	0.0889467	1
0.02	0.1	0	0.05	0.02		0.894952	0.0888304	1
0.02	0.1	0	0.05	0.05		0.889734	0.0920982	1
0.02	0.1	0.5	0	0		0.100557	0.0686282	0.328
0.02	0.1	0.5	0	0.005		0.103155	0.0688464	0.351
0.02	0.1	0.5	0	0.01		0.102614	0.0688038	0.336
0.02	0.1	0.5	0	0.02		0.0985142	0.0667778	0.312
0.02	0.1	0.5	0	0.05		0.0963367	0.067773	0.296
0.02	0.1	0.5	0.005	0		0.348165	0.067708	0.997
0.02	0.1	0.5	0.005	0.005		0.346774	0.0636978	1
0.02	0.1	0.5	0.005	0.01		0.347087	0.0676628	0.995
0.02	0.1	0.5	0.005	0.02		0.350526	0.0677908	0.997
0.02	0.1	0.5	0.005	0.05		0.348287	0.0671457	0.999
0.02	0.1	0.5	0.01	0		0.449342	0.0674097	1
0.02	0.1	0.5	0.01	0.005		0.4545	0.0665047	1
0.02	0.1	0.5	0.01	0.01		0.452592	0.0675496	1
0.02	0.1	0.5	0.01	0.02		0.453095	0.0650627	1
0.02	0.1	0.5	0.01	0.05		0.451094	0.0680712	1
0.02	0.1	0.5	0.02	0		0.596734	0.068992	1
0.02	0.1	0.5	0.02	0.005		0.597188	0.0672754	1
0.02	0.1	0.5	0.02	0.01		0.607097	0.0684788	1
0.02	0.1	0.5	0.02	0.02		0.598836	0.0666182	1
0.02	0.1	0.5	0.02	0.05		0.600057	0.0701762	1
0.02	0.1	0.5	0.05	0		0.891221	0.0776226	1
0.02	0.1	0.5	0.05	0.005		0.889054	0.073897	1
0.02	0.1	0.5	0.05	0.01		0.891047	0.0756192	1
0.02	0.1	0.5	0.05	0.02		0.893512	0.0760431	1
0.02	0.1	0.5	0.05	0.05		0.890124	0.0787735	1

## Sheet: CONDITION_ON_OFFSPRING
Vq	BetaXY	BetaUX	Vo	Vf		BetaIV(median)	SE(BetaIV)	Power
0.02	0.1	-0.5	0	0		0.103347	0.0788446	0.269
0.02	0.1	-0.5	0	0.005		-0.0667237	0.0834237	0.097
0.02	0.1	-0.5	0	0.01		-0.136847	0.0855177	0.33
0.02	0.1	-0.5	0	0.02		-0.230398	0.0902629	0.789
0.02	0.1	-0.5	0	0.05		-0.424225	0.100272	0.998
0.02	0.1	-0.5	0.005	0		0.0961767	0.076843	0.242
0.02	0.1	-0.5	0.005	0.005		-0.0672645	0.0844208	0.102
0.02	0.1	-0.5	0.005	0.01		-0.139524	0.0891149	0.361
0.02	0.1	-0.5	0.005	0.02		-0.227771	0.0890512	0.786
0.02	0.1	-0.5	0.005	0.05		-0.429106	0.0953065	1
0.02	0.1	-0.5	0.01	0		0.101154	0.0795063	0.258
0.02	0.1	-0.5	0.01	0.005		-0.0737459	0.079537	0.093
0.02	0.1	-0.5	0.01	0.01		-0.136484	0.0877292	0.337
0.02	0.1	-0.5	0.01	0.02		-0.225763	0.0882406	0.783
0.02	0.1	-0.5	0.01	0.05		-0.413088	0.0959795	1
0.02	0.1	-0.5	0.02	0		0.0996123	0.081306	0.258
0.02	0.1	-0.5	0.02	0.005		-0.064828	0.0813204	0.103
0.02	0.1	-0.5	0.02	0.01		-0.135929	0.085222	0.346
0.02	0.1	-0.5	0.02	0.02		-0.235445	0.0921402	0.794
0.02	0.1	-0.5	0.02	0.05		-0.427222	0.0973129	1
0.02	0.1	-0.5	0.05	0		0.0973405	0.0752851	0.266
0.02	0.1	-0.5	0.05	0.005		-0.0683114	0.0827197	0.113
0.02	0.1	-0.5	0.05	0.01		-0.136153	0.0841344	0.353
0.02	0.1	-0.5	0.05	0.02		-0.229	0.0891024	0.807
0.02	0.1	-0.5	0.05	0.05		-0.42928	0.0976305	1
0.02	0.1	0	0	0		0.0988355	0.0802389	0.223
0.02	0.1	0	0	0.005		-0.06764	0.0825218	0.109
0.02	0.1	0	0	0.01		-0.140104	0.0817529	0.375
0.02	0.1	0	0	0.02		-0.232915	0.0853249	0.81
0.02	0.1	0	0	0.05		-0.426123	0.0917348	1
0.02	0.1	0	0.005	0		0.0992895	0.0841354	0.241
0.02	0.1	0	0.005	0.005		-0.0666252	0.0827235	0.125
0.02	0.1	0	0.005	0.01		-0.139076	0.0861714	0.378
0.02	0.1	0	0.005	0.02		-0.233745	0.0883265	0.817
0.02	0.1	0	0.005	0.05		-0.421281	0.0937206	1
0.02	0.1	0	0.01	0		0.101038	0.0839572	0.258
0.02	0.1	0	0.01	0.005		-0.0680339	0.0843625	0.123
0.02	0.1	0	0.01	0.01		-0.136655	0.0834663	0.384
0.02	0.1	0	0.01	0.02		-0.23125	0.0869542	0.796
0.02	0.1	0	0.01	0.05		-0.43212	0.0879121	1
0.02	0.1	0	0.02	0		0.102381	0.0802725	0.245
0.02	0.1	0	0.02	0.005		-0.0668713	0.0813707	0.112
0.02	0.1	0	0.02	0.01		-0.139074	0.0813409	0.385
0.02	0.1	0	0.02	0.02		-0.234349	0.0874457	0.802
0.02	0.1	0	0.02	0.05		-0.428334	0.0881036	1
0.02	0.1	0	0.05	0		0.0971889	0.0796257	0.235
0.02	0.1	0	0.05	0.005		-0.0659461	0.0769405	0.109
0.02	0.1	0	0.05	0.01		-0.13567	0.0804997	0.384
0.02	0.1	0	0.05	0.02		-0.234571	0.0820296	0.848
0.02	0.1	0	0.05	0.05		-0.430134	0.0883588	1
0.02	0.1	0.5	0	0		0.102994	0.0795941	0.253
0.02	0.1	0.5	0	0.005		-0.0694081	0.0821261	0.087
0.02	0.1	0.5	0	0.01		-0.132897	0.0857853	0.314
0.02	0.1	0.5	0	0.02		-0.226846	0.08634	0.793
0.02	0.1	0.5	0	0.05		-0.427971	0.101962	0.999
0.02	0.1	0.5	0.005	0		0.0998176	0.0837384	0.246
0.02	0.1	0.5	0.005	0.005		-0.0709201	0.0804781	0.089
0.02	0.1	0.5	0.005	0.01		-0.132358	0.0887713	0.332
0.02	0.1	0.5	0.005	0.02		-0.230421	0.0925737	0.773
0.02	0.1	0.5	0.005	0.05		-0.425123	0.0991612	1
0.02	0.1	0.5	0.01	0		0.0954359	0.0807374	0.242
0.02	0.1	0.5	0.01	0.005		-0.0687027	0.084997	0.103
0.02	0.1	0.5	0.01	0.01		-0.13952	0.0872844	0.346
0.02	0.1	0.5	0.01	0.02		-0.232114	0.0881121	0.797
0.02	0.1	0.5	0.01	0.05		-0.43072	0.102449	1
0.02	0.1	0.5	0.02	0		0.0981634	0.0817613	0.236
0.02	0.1	0.5	0.02	0.005		-0.0642847	0.0830311	0.099
0.02	0.1	0.5	0.02	0.01		-0.127987	0.088634	0.315
0.02	0.1	0.5	0.02	0.02		-0.236527	0.0878783	0.8
0.02	0.1	0.5	0.02	0.05		-0.422415	0.092767	1
0.02	0.1	0.5	0.05	0		0.0967155	0.0799363	0.261
0.02	0.1	0.5	0.05	0.005		-0.0673582	0.0813694	0.111
0.02	0.1	0.5	0.05	0.01		-0.135934	0.0834565	0.368
0.02	0.1	0.5	0.05	0.02		-0.231511	0.0887307	0.8
0.02	0.1	0.5	0.05	0.05		-0.428349	0.0966478	1

## Sheet: HAPLOTYPE_ANALYSIS
Vq	BetaXY	BetaUX	Vo	Vf		BetaIV(median)	SE(BetaIV)	Power
0.02	0.1	-0.5	0	0		0.105905	0.100707	0.209
0.02	0.1	-0.5	0	0.005		0.101623	0.0984101	0.196
0.02	0.1	-0.5	0	0.01		0.100728	0.0968192	0.186
0.02	0.1	-0.5	0	0.02		0.100071	0.0955046	0.189
0.02	0.1	-0.5	0	0.05		0.103026	0.0967275	0.2
0.02	0.1	-0.5	0.005	0		0.0994904	0.0987525	0.185
0.02	0.1	-0.5	0.005	0.005		0.10304	0.0991917	0.191
0.02	0.1	-0.5	0.005	0.01		0.0970323	0.100711	0.212
0.02	0.1	-0.5	0.005	0.02		0.100748	0.0972678	0.192
0.02	0.1	-0.5	0.005	0.05		0.106238	0.0950864	0.195
0.02	0.1	-0.5	0.01	0		0.0966238	0.100323	0.177
0.02	0.1	-0.5	0.01	0.005		0.0965036	0.0947887	0.194
0.02	0.1	-0.5	0.01	0.01		0.102038	0.0976721	0.202
0.02	0.1	-0.5	0.01	0.02		0.104686	0.098713	0.201
0.02	0.1	-0.5	0.01	0.05		0.103532	0.0954772	0.212
0.02	0.1	-0.5	0.02	0		0.0958905	0.0995529	0.202
0.02	0.1	-0.5	0.02	0.005		0.0999271	0.0961652	0.186
0.02	0.1	-0.5	0.02	0.01		0.100549	0.0975332	0.168
0.02	0.1	-0.5	0.02	0.02		0.103632	0.103143	0.186
0.02	0.1	-0.5	0.02	0.05		0.0974499	0.0968744	0.176
0.02	0.1	-0.5	0.05	0		0.0998534	0.0977936	0.209
0.02	0.1	-0.5	0.05	0.005		0.102228	0.097065	0.199
0.02	0.1	-0.5	0.05	0.01		0.0993294	0.0985978	0.202
0.02	0.1	-0.5	0.05	0.02		0.102998	0.098423	0.198
0.02	0.1	-0.5	0.05	0.05		0.0973232	0.0950759	0.172
0.02	0.1	0	0	0		0.0938217	0.102295	0.167
0.02	0.1	0	0	0.005		0.0991773	0.103117	0.171
0.02	0.1	0	0	0.01		0.0949797	0.0979663	0.156
0.02	0.1	0	0	0.02		0.0974757	0.10145	0.166
0.02	0.1	0	0	0.05		0.0998097	0.102112	0.172
0.02	0.1	0	0.005	0		0.0957107	0.101485	0.172
0.02	0.1	0	0.005	0.005		0.10007	0.106077	0.167
0.02	0.1	0	0.005	0.01		0.0976261	0.101899	0.162
0.02	0.1	0	0.005	0.02		0.0964939	0.103637	0.172
0.02	0.1	0	0.005	0.05		0.103101	0.10233	0.179
0.02	0.1	0	0.01	0		0.104001	0.103778	0.202
0.02	0.1	0	0.01	0.005		0.0973642	0.102998	0.18
0.02	0.1	0	0.01	0.01		0.10115	0.102247	0.172
0.02	0.1	0	0.01	0.02		0.101136	0.103125	0.172
0.02	0.1	0	0.01	0.05		0.0938441	0.102245	0.168
0.02	0.1	0	0.02	0		0.0981886	0.100638	0.173
0.02	0.1	0	0.02	0.005		0.102268	0.103318	0.172
0.02	0.1	0	0.02	0.01		0.100387	0.0990069	0.154
0.02	0.1	0	0.02	0.02		0.0960495	0.10041	0.167
0.02	0.1	0	0.02	0.05		0.098736	0.100756	0.167
0.02	0.1	0	0.05	0		0.0913984	0.0999952	0.16
0.02	0.1	0	0.05	0.005		0.100129	0.100487	0.179
0.02	0.1	0	0.05	0.01		0.0958254	0.101749	0.183
0.02	0.1	0	0.05	0.02		0.102929	0.0992916	0.163
0.02	0.1	0	0.05	0.05		0.101253	0.0996063	0.175
0.02	0.1	0.5	0	0		0.095557	0.100753	0.209
0.02	0.1	0.5	0	0.005		0.0976006	0.0936732	0.184
0.02	0.1	0.5	0	0.01		0.103271	0.0971035	0.199
0.02	0.1	0.5	0	0.02		0.106844	0.0971198	0.203
0.02	0.1	0.5	0	0.05		0.0967879	0.0975143	0.178
0.02	0.1	0.5	0.005	0		0.093209	0.102149	0.184
0.02	0.1	0.5	0.005	0.005		0.101584	0.0963555	0.175
0.02	0.1	0.5	0.005	0.01		0.0991226	0.0992843	0.203
0.02	0.1	0.5	0.005	0.02		0.10185	0.0998875	0.191
0.02	0.1	0.5	0.005	0.05		0.100637	0.0999514	0.201
0.02	0.1	0.5	0.01	0		0.0983361	0.102689	0.183
0.02	0.1	0.5	0.01	0.005		0.0996806	0.0980852	0.186
0.02	0.1	0.5	0.01	0.01		0.0977901	0.0982371	0.2
0.02	0.1	0.5	0.01	0.02		0.0996959	0.0965857	0.191
0.02	0.1	0.5	0.01	0.05		0.100502	0.0994379	0.197
0.02	0.1	0.5	0.02	0		0.0932735	0.0989248	0.178
0.02	0.1	0.5	0.02	0.005		0.0995947	0.0982522	0.179
0.02	0.1	0.5	0.02	0.01		0.105061	0.101778	0.227
0.02	0.1	0.5	0.02	0.02		0.0951904	0.0969711	0.198
0.02	0.1	0.5	0.02	0.05		0.10027	0.095334	0.221
0.02	0.1	0.5	0.05	0		0.0924071	0.103123	0.194
0.02	0.1	0.5	0.05	0.005		0.0974228	0.0993955	0.199
0.02	0.1	0.5	0.05	0.01		0.0989304	0.0965182	0.191
0.02	0.1	0.5	0.05	0.02		0.101908	0.10206	0.211
0.02	0.1	0.5	0.05	0.05		0.101351	0.102859	0.208

## Sheet: CONDITION_FATHER_OFFSPRING
Vq	BetaXY	BetaUX	Vo	Vf		BetaIV(median)	SE(BetaIV)	Power
0.02	0.1	-0.5	0	0		0.101181	0.0839498	0.259
0.02	0.1	-0.5	0	0.005		0.102084	0.0829895	0.248
0.02	0.1	-0.5	0	0.01		0.100132	0.0830168	0.243
0.02	0.1	-0.5	0	0.02		0.099122	0.0811722	0.219
0.02	0.1	-0.5	0	0.05		0.101559	0.0829771	0.236
0.02	0.1	-0.5	0.005	0		0.0979772	0.0826163	0.234
0.02	0.1	-0.5	0.005	0.005		0.103027	0.0849958	0.243
0.02	0.1	-0.5	0.005	0.01		0.0933388	0.0856091	0.238
0.02	0.1	-0.5	0.005	0.02		0.100468	0.0837399	0.241
0.02	0.1	-0.5	0.005	0.05		0.103535	0.0785726	0.257
0.02	0.1	-0.5	0.01	0		0.0977758	0.0845367	0.231
0.02	0.1	-0.5	0.01	0.005		0.0942509	0.0785366	0.216
0.02	0.1	-0.5	0.01	0.01		0.0968768	0.0843818	0.245
0.02	0.1	-0.5	0.01	0.02		0.107725	0.0820814	0.251
0.02	0.1	-0.5	0.01	0.05		0.10601	0.0793257	0.283
0.02	0.1	-0.5	0.02	0		0.100312	0.0848581	0.232
0.02	0.1	-0.5	0.02	0.005		0.102527	0.0828069	0.238
0.02	0.1	-0.5	0.02	0.01		0.100426	0.0824321	0.237
0.02	0.1	-0.5	0.02	0.02		0.0954735	0.0837503	0.254
0.02	0.1	-0.5	0.02	0.05		0.0962892	0.0775264	0.237
0.02	0.1	-0.5	0.05	0		0.0964799	0.0808017	0.253
0.02	0.1	-0.5	0.05	0.005		0.100598	0.0823107	0.261
0.02	0.1	-0.5	0.05	0.01		0.100382	0.0791991	0.245
0.02	0.1	-0.5	0.05	0.02		0.101522	0.0801246	0.253
0.02	0.1	-0.5	0.05	0.05		0.0974223	0.0762304	0.266
0.02	0.1	0	0	0		0.0974264	0.0864797	0.212
0.02	0.1	0	0	0.005		0.0961071	0.0867739	0.231
0.02	0.1	0	0	0.01		0.0992892	0.0829294	0.2
0.02	0.1	0	0	0.02		0.102688	0.0889095	0.223
0.02	0.1	0	0	0.05		0.101669	0.0862156	0.231
0.02	0.1	0	0.005	0		0.0988357	0.0889228	0.21
0.02	0.1	0	0.005	0.005		0.0984783	0.0893954	0.216
0.02	0.1	0	0.005	0.01		0.0966106	0.0885413	0.219
0.02	0.1	0	0.005	0.02		0.0993596	0.0875609	0.219
0.02	0.1	0	0.005	0.05		0.10049	0.0824324	0.234
0.02	0.1	0	0.01	0		0.104355	0.0883035	0.244
0.02	0.1	0	0.01	0.005		0.102647	0.088165	0.222
0.02	0.1	0	0.01	0.01		0.0975246	0.0881195	0.239
0.02	0.1	0	0.01	0.02		0.101913	0.0870704	0.226
0.02	0.1	0	0.01	0.05		0.0992128	0.0838762	0.21
0.02	0.1	0	0.02	0		0.102303	0.0850199	0.226
0.02	0.1	0	0.02	0.005		0.0980712	0.0846991	0.213
0.02	0.1	0	0.02	0.01		0.0983518	0.0838933	0.225
0.02	0.1	0	0.02	0.02		0.0985411	0.0853109	0.227
0.02	0.1	0	0.02	0.05		0.0990139	0.0839282	0.226
0.02	0.1	0	0.05	0		0.0945851	0.0844089	0.212
0.02	0.1	0	0.05	0.005		0.101608	0.0803442	0.218
0.02	0.1	0	0.05	0.01		0.101341	0.0831054	0.228
0.02	0.1	0	0.05	0.02		0.0978898	0.083293	0.224
0.02	0.1	0	0.05	0.05		0.0964442	0.0813204	0.252
0.02	0.1	0.5	0	0		0.103307	0.0850085	0.231
0.02	0.1	0.5	0	0.005		0.0970453	0.0817773	0.225
0.02	0.1	0.5	0	0.01		0.101065	0.0835135	0.241
0.02	0.1	0.5	0	0.02		0.101587	0.0810171	0.241
0.02	0.1	0.5	0	0.05		0.0978985	0.0825725	0.23
0.02	0.1	0.5	0.005	0		0.0992747	0.0890803	0.231
0.02	0.1	0.5	0.005	0.005		0.0944664	0.0841131	0.233
0.02	0.1	0.5	0.005	0.01		0.10465	0.0832426	0.25
0.02	0.1	0.5	0.005	0.02		0.102689	0.083738	0.251
0.02	0.1	0.5	0.005	0.05		0.0980494	0.0821483	0.255
0.02	0.1	0.5	0.01	0		0.0948192	0.0858943	0.216
0.02	0.1	0.5	0.01	0.005		0.098335	0.0845425	0.223
0.02	0.1	0.5	0.01	0.01		0.0977747	0.0837813	0.255
0.02	0.1	0.5	0.01	0.02		0.102362	0.0797994	0.258
0.02	0.1	0.5	0.01	0.05		0.0976378	0.0834902	0.238
0.02	0.1	0.5	0.02	0		0.0966219	0.086055	0.212
0.02	0.1	0.5	0.02	0.005		0.100836	0.0833653	0.242
0.02	0.1	0.5	0.02	0.01		0.107201	0.0848732	0.285
0.02	0.1	0.5	0.02	0.02		0.0982272	0.0807659	0.245
0.02	0.1	0.5	0.02	0.05		0.106744	0.077556	0.28
0.02	0.1	0.5	0.05	0		0.0944949	0.0861403	0.234
0.02	0.1	0.5	0.05	0.005		0.0965609	0.0810059	0.238
0.02	0.1	0.5	0.05	0.01		0.099799	0.0802459	0.263
0.02	0.1	0.5	0.05	0.02		0.101069	0.0801335	0.278
0.02	0.1	0.5	0.05	0.05		0.101094	0.0777677	0.281
