# Supplementary material for: Using Mendelian randomization to determine causal effects of maternal pregnancy (intrauterine) exposures on offspring outcomes: Sources of bias and methods for assessing them
Source: Wellcome Open Res. 2017 Feb 14;2:11. [Version 1] doi: 10.12688/wellcomeopenres.10567.1 (PMC5386135; doi:10.12688/wellcomeopenres.10567.1)
Supplement: Supplementary file 5 [file wellcomeopenres-2-11387-s0004.tgz]

Archive with 1 entries (1 files):
- df24e031-d1fe-45de-ae25-1c8109575354.xlsx
