# Supplementary material for: Using Mendelian randomization to determine causal effects of maternal pregnancy (intrauterine) exposures on offspring outcomes: Sources of bias and methods for assessing them
Source: Wellcome Open Res. 2017 Feb 14;2:11. [Version 1] doi: 10.12688/wellcomeopenres.10567.1 (PMC5386135; doi:10.12688/wellcomeopenres.10567.1)
Supplement: Supplementary file 5 [file wellcomeopenres-2-11387-s0004.tgz › df24e031-d1fe-45de-ae25-1c8109575354.xlsx]

## Sheet: UNCONDITIONAL_ANALYSIS
Vq	BetaXY	BetaUX	Vo	Vf		BetaIV(median)	SE(BetaIV)	Power
0.0005	-0.1	-0.5	0	0		-0.106124	3.23872	0.006
0.0005	-0.1	-0.5	0	0.005		-0.1165	7.3256	0.001
0.0005	-0.1	-0.5	0	0.01		-0.0848812	1.68223	0.007
0.0005	-0.1	-0.5	0	0.02		-0.0712374	1.94311	0.008
0.0005	-0.1	-0.5	0	0.05		-0.0839571	1.89243	0.004
0.0005	-0.1	-0.5	0.005	0		1.44577	4.98423	0.461
0.0005	-0.1	-0.5	0.005	0.005		1.48404	20.2361	0.448
0.0005	-0.1	-0.5	0.005	0.01		1.46991	34.801	0.457
0.0005	-0.1	-0.5	0.005	0.02		1.45372	27.6234	0.451
0.0005	-0.1	-0.5	0.005	0.05		1.4637	15.3325	0.457
0.0005	-0.1	-0.5	0.01	0		2.06697	125.01	0.586
0.0005	-0.1	-0.5	0.01	0.005		2.10373	6.8609	0.585
0.0005	-0.1	-0.5	0.01	0.01		2.04253	7.73918	0.589
0.0005	-0.1	-0.5	0.01	0.02		2.08318	43.9986	0.579
0.0005	-0.1	-0.5	0.01	0.05		2.07397	3.60271	0.584
0.0005	-0.1	-0.5	0.02	0		3.01381	21.4131	0.601
0.0005	-0.1	-0.5	0.02	0.005		3.00976	76.3456	0.612
0.0005	-0.1	-0.5	0.02	0.01		3.02194	26.7174	0.613
0.0005	-0.1	-0.5	0.02	0.02		2.99087	28.2376	0.607
0.0005	-0.1	-0.5	0.02	0.05		3.01654	25.8729	0.624
0.0005	-0.1	-0.5	0.05	0		4.8477	41.4805	0.616
0.0005	-0.1	-0.5	0.05	0.005		4.84381	26.8989	0.614
0.0005	-0.1	-0.5	0.05	0.01		4.64873	23.1999	0.631
0.0005	-0.1	-0.5	0.05	0.02		4.76434	24.0349	0.618
0.0005	-0.1	-0.5	0.05	0.05		4.8211	35.2466	0.617
0.0005	-0.1	0	0	0		-0.127305	1.17637	0.014
0.0005	-0.1	0	0	0.005		-0.08038	1.69991	0.01
0.0005	-0.1	0	0	0.01		-0.112983	4.32302	0.005
0.0005	-0.1	0	0	0.02		-0.0885217	8.40071	0.011
0.0005	-0.1	0	0	0.05		-0.0666167	8.02306	0.006
0.0005	-0.1	0	0.005	0		1.42859	6.96786	0.298
0.0005	-0.1	0	0.005	0.005		1.41437	135.187	0.297
0.0005	-0.1	0	0.005	0.01		1.43666	45.3526	0.29
0.0005	-0.1	0	0.005	0.02		1.47524	6.34362	0.263
0.0005	-0.1	0	0.005	0.05		1.44771	9.55092	0.272
0.0005	-0.1	0	0.01	0		2.16944	11.2765	0.442
0.0005	-0.1	0	0.01	0.005		2.11462	29.6816	0.468
0.0005	-0.1	0	0.01	0.01		2.09839	9.45207	0.479
0.0005	-0.1	0	0.01	0.02		2.12173	331.308	0.461
0.0005	-0.1	0	0.01	0.05		2.13101	13.5845	0.453
0.0005	-0.1	0	0.02	0		3.0053	38.8301	0.536
0.0005	-0.1	0	0.02	0.005		3.06056	161.56	0.537
0.0005	-0.1	0	0.02	0.01		3.15611	22.7952	0.516
0.0005	-0.1	0	0.02	0.02		3.01735	9.0245	0.557
0.0005	-0.1	0	0.02	0.05		3.06	27.4509	0.514
0.0005	-0.1	0	0.05	0		4.98474	29.6867	0.549
0.0005	-0.1	0	0.05	0.005		4.81669	163.877	0.569
0.0005	-0.1	0	0.05	0.01		4.87204	61.2761	0.575
0.0005	-0.1	0	0.05	0.02		4.90391	37.1886	0.573
0.0005	-0.1	0	0.05	0.05		4.84835	177.163	0.599
0.0005	-0.1	0.5	0	0		-0.094329	11.213	0.003
0.0005	-0.1	0.5	0	0.005		-0.0859427	130.507	0.004
0.0005	-0.1	0.5	0	0.01		-0.0794775	37.421	0.009
0.0005	-0.1	0.5	0	0.02		-0.0923085	8.29534	0.006
0.0005	-0.1	0.5	0	0.05		-0.0724038	3.11562	0.007
0.0005	-0.1	0.5	0.005	0		1.48136	33.9945	0.455
0.0005	-0.1	0.5	0.005	0.005		1.48043	5.38491	0.443
0.0005	-0.1	0.5	0.005	0.01		1.43647	12.9397	0.454
0.0005	-0.1	0.5	0.005	0.02		1.4568	8.4794	0.443
0.0005	-0.1	0.5	0.005	0.05		1.43127	6.80004	0.459
0.0005	-0.1	0.5	0.01	0		2.05459	1589.25	0.597
0.0005	-0.1	0.5	0.01	0.005		2.05656	25.3029	0.612
0.0005	-0.1	0.5	0.01	0.01		2.10665	29.319	0.576
0.0005	-0.1	0.5	0.01	0.02		2.12502	1388.07	0.571
0.0005	-0.1	0.5	0.01	0.05		2.0956	28.3927	0.563
0.0005	-0.1	0.5	0.02	0		3.0129	18.428	0.618
0.0005	-0.1	0.5	0.02	0.005		3.01843	11.7321	0.626
0.0005	-0.1	0.5	0.02	0.01		3.02479	18.983	0.604
0.0005	-0.1	0.5	0.02	0.02		3.03591	388.841	0.602
0.0005	-0.1	0.5	0.02	0.05		3.03579	27.3279	0.626
0.0005	-0.1	0.5	0.05	0		5.00325	50.8804	0.595
0.0005	-0.1	0.5	0.05	0.005		4.8886	21.0941	0.627
0.0005	-0.1	0.5	0.05	0.01		4.74428	23.0703	0.638
0.0005	-0.1	0.5	0.05	0.02		4.87177	68.1191	0.613
0.0005	-0.1	0.5	0.05	0.05		4.84304	13.3078	0.628

## Sheet: CONDITION_ON_OFFSPRING
Vq	BetaXY	BetaUX	Vo	Vf		BetaIV(median)	SE(BetaIV)	Power
0.0005	-0.1	-0.5	0	0		-0.0677924	48.2306	0.005
0.0005	-0.1	-0.5	0	0.005		-1.13717	18.5202	0.059
0.0005	-0.1	-0.5	0	0.01		-1.49545	10.2812	0.152
0.0005	-0.1	-0.5	0	0.02		-2.12741	105.154	0.304
0.0005	-0.1	-0.5	0	0.05		-3.31854	29.8356	0.4
0.0005	-0.1	-0.5	0.005	0		-0.0809304	3.52676	0.005
0.0005	-0.1	-0.5	0.005	0.005		-1.0814	32.7127	0.053
0.0005	-0.1	-0.5	0.005	0.01		-1.51175	57.7643	0.156
0.0005	-0.1	-0.5	0.005	0.02		-2.13389	34.3109	0.286
0.0005	-0.1	-0.5	0.005	0.05		-3.28615	22.6869	0.406
0.0005	-0.1	-0.5	0.01	0		-0.0749563	2.29288	0.005
0.0005	-0.1	-0.5	0.01	0.005		-1.06927	19.5446	0.046
0.0005	-0.1	-0.5	0.01	0.01		-1.50083	12.9172	0.145
0.0005	-0.1	-0.5	0.01	0.02		-2.12883	174.103	0.303
0.0005	-0.1	-0.5	0.01	0.05		-3.45983	103.141	0.404
0.0005	-0.1	-0.5	0.02	0		-0.0661223	4.88201	0.005
0.0005	-0.1	-0.5	0.02	0.005		-1.1018	12.8842	0.054
0.0005	-0.1	-0.5	0.02	0.01		-1.49995	35.0149	0.144
0.0005	-0.1	-0.5	0.02	0.02		-2.19571	12.0073	0.294
0.0005	-0.1	-0.5	0.02	0.05		-3.36683	22.6744	0.41
0.0005	-0.1	-0.5	0.05	0		-0.0960365	11.2041	0.002
0.0005	-0.1	-0.5	0.05	0.005		-1.12282	18.0702	0.06
0.0005	-0.1	-0.5	0.05	0.01		-1.41708	6.98048	0.149
0.0005	-0.1	-0.5	0.05	0.02		-2.0766	149.352	0.307
0.0005	-0.1	-0.5	0.05	0.05		-3.30623	39.7424	0.411
0.0005	-0.1	0	0	0		-0.137675	39.6074	0.006
0.0005	-0.1	0	0	0.005		-1.09758	10.281	0.163
0.0005	-0.1	0	0	0.01		-1.54476	10.2376	0.29
0.0005	-0.1	0	0	0.02		-2.02409	27.514	0.442
0.0005	-0.1	0	0	0.05		-3.3942	106.489	0.463
0.0005	-0.1	0	0.005	0		-0.06971	3.48839	0.006
0.0005	-0.1	0	0.005	0.005		-1.10062	41.3336	0.165
0.0005	-0.1	0	0.005	0.01		-1.48724	315.134	0.286
0.0005	-0.1	0	0.005	0.02		-2.18876	68.6319	0.392
0.0005	-0.1	0	0.005	0.05		-3.3366	158.188	0.486
0.0005	-0.1	0	0.01	0		-0.121288	3.04368	0.006
0.0005	-0.1	0	0.01	0.005		-1.07671	26.1174	0.163
0.0005	-0.1	0	0.01	0.01		-1.48696	28.4675	0.312
0.0005	-0.1	0	0.01	0.02		-2.16942	11.1465	0.418
0.0005	-0.1	0	0.01	0.05		-3.42765	14.431	0.449
0.0005	-0.1	0	0.02	0		-0.117464	3.91086	0.006
0.0005	-0.1	0	0.02	0.005		-1.10021	13.9109	0.169
0.0005	-0.1	0	0.02	0.01		-1.55107	24.4511	0.266
0.0005	-0.1	0	0.02	0.02		-2.11696	59.8862	0.414
0.0005	-0.1	0	0.02	0.05		-3.32814	17.9673	0.482
0.0005	-0.1	0	0.05	0		-0.0858104	2.1792	0.001
0.0005	-0.1	0	0.05	0.005		-1.14551	113.313	0.171
0.0005	-0.1	0	0.05	0.01		-1.5198	9.14198	0.286
0.0005	-0.1	0	0.05	0.02		-2.12716	15.166	0.428
0.0005	-0.1	0	0.05	0.05		-3.25794	29.5088	0.493
0.0005	-0.1	0.5	0	0		-0.0541548	3.48182	0.006
0.0005	-0.1	0.5	0	0.005		-1.09016	8.3803	0.053
0.0005	-0.1	0.5	0	0.01		-1.47712	10.8581	0.145
0.0005	-0.1	0.5	0	0.02		-2.12792	16.2483	0.286
0.0005	-0.1	0.5	0	0.05		-3.40463	127.719	0.396
0.0005	-0.1	0.5	0.005	0		-0.0848597	3.73325	0.007
0.0005	-0.1	0.5	0.005	0.005		-1.10213	7.28243	0.062
0.0005	-0.1	0.5	0.005	0.01		-1.49862	26.0768	0.155
0.0005	-0.1	0.5	0.005	0.02		-2.22492	39.4617	0.27
0.0005	-0.1	0.5	0.005	0.05		-3.23697	56.1936	0.42
0.0005	-0.1	0.5	0.01	0		-0.095459	7.6184	0.006
0.0005	-0.1	0.5	0.01	0.005		-1.07519	54.8545	0.052
0.0005	-0.1	0.5	0.01	0.01		-1.52711	145.774	0.14
0.0005	-0.1	0.5	0.01	0.02		-2.14852	21.2298	0.299
0.0005	-0.1	0.5	0.01	0.05		-3.35036	618.576	0.419
0.0005	-0.1	0.5	0.02	0		-0.0838833	7.12174	0.009
0.0005	-0.1	0.5	0.02	0.005		-1.09866	9.68026	0.05
0.0005	-0.1	0.5	0.02	0.01		-1.57183	24.1233	0.172
0.0005	-0.1	0.5	0.02	0.02		-2.10467	122.654	0.305
0.0005	-0.1	0.5	0.02	0.05		-3.32671	29.7838	0.396
0.0005	-0.1	0.5	0.05	0		-0.0944607	4.26651	0.003
0.0005	-0.1	0.5	0.05	0.005		-1.10408	12.5141	0.062
0.0005	-0.1	0.5	0.05	0.01		-1.47352	35.9739	0.14
0.0005	-0.1	0.5	0.05	0.02		-2.04608	41.4419	0.336
0.0005	-0.1	0.5	0.05	0.05		-3.2908	103.747	0.428

## Sheet: HAPLOTYPE_ANALYSIS
Vq	BetaXY	BetaUX	Vo	Vf		BetaIV(median)	SE(BetaIV)	Power
0.0005	-0.1	-0.5	0	0		-0.0462409	12.6172	0.002
0.0005	-0.1	-0.5	0	0.005		-0.110324	29.367	0.002
0.0005	-0.1	-0.5	0	0.01		-0.055432	93.2265	0.002
0.0005	-0.1	-0.5	0	0.02		-0.0493653	49.1648	0.005
0.0005	-0.1	-0.5	0	0.05		-0.0576208	169.098	0.003
0.0005	-0.1	-0.5	0.005	0		-0.0900609	6.59264	0.006
0.0005	-0.1	-0.5	0.005	0.005		-0.0538928	854.092	0.002
0.0005	-0.1	-0.5	0.005	0.01		-0.0688337	16.4668	0.002
0.0005	-0.1	-0.5	0.005	0.02		-0.08554	5.96925	0.004
0.0005	-0.1	-0.5	0.005	0.05		-0.0610535	69.6944	0.003
0.0005	-0.1	-0.5	0.01	0		-0.0439191	19.9233	0.004
0.0005	-0.1	-0.5	0.01	0.005		-0.040956	39.5842	0.008
0.0005	-0.1	-0.5	0.01	0.01		-0.0769391	167.831	0.005
0.0005	-0.1	-0.5	0.01	0.02		-0.0646893	6.06246	0.003
0.0005	-0.1	-0.5	0.01	0.05		-0.0743408	43.461	0.006
0.0005	-0.1	-0.5	0.02	0		-0.0268119	63.26	0.002
0.0005	-0.1	-0.5	0.02	0.005		-0.0747402	17.7665	0.002
0.0005	-0.1	-0.5	0.02	0.01		-0.0697658	8.96175	0.005
0.0005	-0.1	-0.5	0.02	0.02		-0.0975974	14.7742	0.002
0.0005	-0.1	-0.5	0.02	0.05		-0.0737707	11.8986	0.003
0.0005	-0.1	-0.5	0.05	0		-0.0252229	334.444	0.003
0.0005	-0.1	-0.5	0.05	0.005		-0.0471789	6.78893	0.002
0.0005	-0.1	-0.5	0.05	0.01		-0.041709	6.9758	0.005
0.0005	-0.1	-0.5	0.05	0.02		-0.0739799	9.70998	0.003
0.0005	-0.1	-0.5	0.05	0.05		-0.0561756	46.0235	0.004
0.0005	-0.1	0	0	0		-0.123038	9.69459	0.002
0.0005	-0.1	0	0	0.005		-0.0990614	16.0657	0.004
0.0005	-0.1	0	0	0.01		-0.108562	5.26846	0.002
0.0005	-0.1	0	0	0.02		-0.0610329	17.9578	0.004
0.0005	-0.1	0	0	0.05		-0.0802644	12.6404	0.002
0.0005	-0.1	0	0.005	0		-0.0381759	5.5682	0
0.0005	-0.1	0	0.005	0.005		-0.0994211	7.57046	0.004
0.0005	-0.1	0	0.005	0.01		-0.126399	731.767	0.003
0.0005	-0.1	0	0.005	0.02		-0.110236	18.1633	0.002
0.0005	-0.1	0	0.005	0.05		-0.110821	918.482	0.01
0.0005	-0.1	0	0.01	0		-0.117838	81.3674	0.003
0.0005	-0.1	0	0.01	0.005		-0.109949	7.67493	0
0.0005	-0.1	0	0.01	0.01		-0.0631794	52.0447	0.005
0.0005	-0.1	0	0.01	0.02		-0.0724473	48.6315	0.002
0.0005	-0.1	0	0.01	0.05		-0.06122	14.2194	0.002
0.0005	-0.1	0	0.02	0		-0.0658174	6.94431	0.004
0.0005	-0.1	0	0.02	0.005		-0.089185	5.94337	0.004
0.0005	-0.1	0	0.02	0.01		-0.085546	13.6504	0.003
0.0005	-0.1	0	0.02	0.02		-0.106791	4.4998	0.003
0.0005	-0.1	0	0.02	0.05		-0.127749	301.569	0.003
0.0005	-0.1	0	0.05	0		-0.0706173	4.19116	0.005
0.0005	-0.1	0	0.05	0.005		-0.101568	13.8555	0.002
0.0005	-0.1	0	0.05	0.01		-0.107633	44.7967	0.005
0.0005	-0.1	0	0.05	0.02		-0.0937198	71.968	0.001
0.0005	-0.1	0	0.05	0.05		-0.118744	11.3119	0.005
0.0005	-0.1	0.5	0	0		-0.0381703	38.3543	0.001
0.0005	-0.1	0.5	0	0.005		-0.0695296	6.36272	0.002
0.0005	-0.1	0.5	0	0.01		-0.0683337	9.50361	0.003
0.0005	-0.1	0.5	0	0.02		-0.0618427	9.89056	0.001
0.0005	-0.1	0.5	0	0.05		-0.0329873	19.3762	0.004
0.0005	-0.1	0.5	0.005	0		-0.0596704	4.37197	0.005
0.0005	-0.1	0.5	0.005	0.005		-0.0526729	60.3227	0.005
0.0005	-0.1	0.5	0.005	0.01		-0.0552935	5.19266	0.003
0.0005	-0.1	0.5	0.005	0.02		-0.0455259	5.36608	0.003
0.0005	-0.1	0.5	0.005	0.05		-0.0495075	103.906	0.003
0.0005	-0.1	0.5	0.01	0		-0.0712836	5.50417	0.004
0.0005	-0.1	0.5	0.01	0.005		-0.0608714	6.99256	0.002
0.0005	-0.1	0.5	0.01	0.01		-0.0539833	12.2686	0.002
0.0005	-0.1	0.5	0.01	0.02		-0.0530241	7.68438	0.004
0.0005	-0.1	0.5	0.01	0.05		-0.109134	8.53989	0.005
0.0005	-0.1	0.5	0.02	0		-0.107649	7.68801	0.003
0.0005	-0.1	0.5	0.02	0.005		-0.0723508	17.6969	0.002
0.0005	-0.1	0.5	0.02	0.01		-0.11317	30.0238	0.001
0.0005	-0.1	0.5	0.02	0.02		-0.0322293	12.638	0.003
0.0005	-0.1	0.5	0.02	0.05		-0.0732969	5.34924	0.001
0.0005	-0.1	0.5	0.05	0		-0.0638505	13.4836	0.003
0.0005	-0.1	0.5	0.05	0.005		-0.0813539	12.6026	0.004
0.0005	-0.1	0.5	0.05	0.01		-0.0673912	56.7869	0.004
0.0005	-0.1	0.5	0.05	0.02		-0.110304	5.22339	0.001
0.0005	-0.1	0.5	0.05	0.05		-0.0087915	4.12541	0.001

## Sheet: CONDITION_FATHER_OFFSPRING
Vq	BetaXY	BetaUX	Vo	Vf		BetaIV(median)	SE(BetaIV)	Power
0.0005	-0.1	-0.5	0	0		-0.0792249	57.6618	0.003
0.0005	-0.1	-0.5	0	0.005		-0.128778	6.70307	0.001
0.0005	-0.1	-0.5	0	0.01		-0.0877081	23.97	0.004
0.0005	-0.1	-0.5	0	0.02		-0.0657504	19.6564	0.004
0.0005	-0.1	-0.5	0	0.05		-0.0805533	10.6185	0.001
0.0005	-0.1	-0.5	0.005	0		-0.0672074	4.93867	0.003
0.0005	-0.1	-0.5	0.005	0.005		-0.0843665	6.4326	0.001
0.0005	-0.1	-0.5	0.005	0.01		-0.082551	5.41385	0.005
0.0005	-0.1	-0.5	0.005	0.02		-0.0970917	3.53531	0.005
0.0005	-0.1	-0.5	0.005	0.05		-0.0736835	7.04805	0.003
0.0005	-0.1	-0.5	0.01	0		-0.0594736	8.24634	0.003
0.0005	-0.1	-0.5	0.01	0.005		-0.0462942	4.25621	0.004
0.0005	-0.1	-0.5	0.01	0.01		-0.0559862	6.44106	0.008
0.0005	-0.1	-0.5	0.01	0.02		-0.0887395	134.575	0.003
0.0005	-0.1	-0.5	0.01	0.05		-0.129079	3.07563	0.004
0.0005	-0.1	-0.5	0.02	0		-0.0485498	32.4559	0.005
0.0005	-0.1	-0.5	0.02	0.005		-0.0980034	6.44359	0.004
0.0005	-0.1	-0.5	0.02	0.01		-0.0542133	5.47238	0.004
0.0005	-0.1	-0.5	0.02	0.02		-0.106378	3.55988	0.003
0.0005	-0.1	-0.5	0.02	0.05		-0.0813078	5.72692	0.002
0.0005	-0.1	-0.5	0.05	0		-0.0849674	44.475	0.003
0.0005	-0.1	-0.5	0.05	0.005		-0.0612557	11.9962	0.004
0.0005	-0.1	-0.5	0.05	0.01		-0.0454335	13.3577	0.003
0.0005	-0.1	-0.5	0.05	0.02		-0.0885758	10.7475	0.006
0.0005	-0.1	-0.5	0.05	0.05		-0.0649187	3.08853	0.004
0.0005	-0.1	0	0	0		-0.11221	26.3332	0.007
0.0005	-0.1	0	0	0.005		-0.072564	9.13826	0.006
0.0005	-0.1	0	0	0.01		-0.102923	7.84865	0.004
0.0005	-0.1	0	0	0.02		-0.0675433	7.2032	0.006
0.0005	-0.1	0	0	0.05		-0.0363784	13.2363	0.004
0.0005	-0.1	0	0.005	0		-0.0614976	40.1249	0.001
0.0005	-0.1	0	0.005	0.005		-0.129133	6.15261	0.008
0.0005	-0.1	0	0.005	0.01		-0.0959347	23.6825	0.006
0.0005	-0.1	0	0.005	0.02		-0.113423	40.6732	0.005
0.0005	-0.1	0	0.005	0.05		-0.106838	7.53393	0.011
0.0005	-0.1	0	0.01	0		-0.114393	9.7471	0.006
0.0005	-0.1	0	0.01	0.005		-0.103264	2.6993	0.004
0.0005	-0.1	0	0.01	0.01		-0.095524	3.15402	0.003
0.0005	-0.1	0	0.01	0.02		-0.100122	4.48298	0.004
0.0005	-0.1	0	0.01	0.05		-0.0896857	3.36051	0.004
0.0005	-0.1	0	0.02	0		-0.0915576	8.85805	0.004
0.0005	-0.1	0	0.02	0.005		-0.083285	3.24354	0.008
0.0005	-0.1	0	0.02	0.01		-0.0712456	10.9062	0.005
0.0005	-0.1	0	0.02	0.02		-0.105497	3.72223	0.003
0.0005	-0.1	0	0.02	0.05		-0.111041	17.0662	0.006
0.0005	-0.1	0	0.05	0		-0.0743052	1.80081	0.004
0.0005	-0.1	0	0.05	0.005		-0.121839	2.53782	0.007
0.0005	-0.1	0	0.05	0.01		-0.0928076	4.96632	0.002
0.0005	-0.1	0	0.05	0.02		-0.0865456	3.87845	0.003
0.0005	-0.1	0	0.05	0.05		-0.0974824	3.13102	0.008
0.0005	-0.1	0.5	0	0		-0.057279	121.155	0.008
0.0005	-0.1	0.5	0	0.005		-0.0984978	32.7362	0.002
0.0005	-0.1	0.5	0	0.01		-0.0527635	13.6738	0.003
0.0005	-0.1	0.5	0	0.02		-0.0678436	3.94257	0.001
0.0005	-0.1	0.5	0	0.05		-0.0734331	9.16063	0.005
0.0005	-0.1	0.5	0.005	0		-0.0927555	2.5244	0.003
0.0005	-0.1	0.5	0.005	0.005		-0.0933298	6.62592	0.006
0.0005	-0.1	0.5	0.005	0.01		-0.0508127	50.6516	0.002
0.0005	-0.1	0.5	0.005	0.02		-0.0849632	18.9685	0.004
0.0005	-0.1	0.5	0.005	0.05		-0.0881826	2468.56	0.004
0.0005	-0.1	0.5	0.01	0		-0.0714687	5.3987	0.004
0.0005	-0.1	0.5	0.01	0.005		-0.0838288	4.3795	0.005
0.0005	-0.1	0.5	0.01	0.01		-0.101358	134.001	0.005
0.0005	-0.1	0.5	0.01	0.02		-0.064829	5.54836	0.006
0.0005	-0.1	0.5	0.01	0.05		-0.116924	3.08531	0.002
0.0005	-0.1	0.5	0.02	0		-0.0937503	7.80861	0.006
0.0005	-0.1	0.5	0.02	0.005		-0.0694201	11.3682	0.003
0.0005	-0.1	0.5	0.02	0.01		-0.106439	6.73366	0
0.0005	-0.1	0.5	0.02	0.02		-0.0454062	3.72782	0.006
0.0005	-0.1	0.5	0.02	0.05		-0.073768	5.64627	0.005
0.0005	-0.1	0.5	0.05	0		-0.0804984	5.29111	0.005
0.0005	-0.1	0.5	0.05	0.005		-0.0750679	10.7961	0.004
0.0005	-0.1	0.5	0.05	0.01		-0.0662024	5.95076	0.002
0.0005	-0.1	0.5	0.05	0.02		-0.0857453	6.97724	0.002
0.0005	-0.1	0.5	0.05	0.05		-0.070573	8.61443	0.002
