# Supplementary material for: Using Mendelian randomization to determine causal effects of maternal pregnancy (intrauterine) exposures on offspring outcomes: Sources of bias and methods for assessing them
Source: Wellcome Open Res. 2017 Feb 14;2:11. [Version 1] doi: 10.12688/wellcomeopenres.10567.1 (PMC5386135; doi:10.12688/wellcomeopenres.10567.1)
Supplement: Supplementary file 6 [file wellcomeopenres-2-11387-s0005.tgz › 2e5d68ab-97f1-4d40-b2b0-57df6e1516f3.xlsx]

## Sheet: UNCONDITIONAL_ANALYSIS
Vq	BetaXY	BetaUX	Vo	Vf		BetaIV(median)	SE(BetaIV)	Power
0.0005	0	-0.5	0	0		-0.0170767	4.9825	0.019
0.0005	0	-0.5	0	0.005		0.0161092	3.24005	0.013
0.0005	0	-0.5	0	0.01		0.0340442	1.52933	0.015
0.0005	0	-0.5	0	0.02		0.00187726	2.48046	0.019
0.0005	0	-0.5	0	0.05		-4.58296e-05	7.26689	0.009
0.0005	0	-0.5	0.005	0		1.63908	10.8052	0.517
0.0005	0	-0.5	0.005	0.005		1.57079	8.53866	0.542
0.0005	0	-0.5	0.005	0.01		1.51377	4.98832	0.566
0.0005	0	-0.5	0.005	0.02		1.5262	4.82318	0.575
0.0005	0	-0.5	0.005	0.05		1.56347	4.37531	0.551
0.0005	0	-0.5	0.01	0		2.17482	15.7513	0.633
0.0005	0	-0.5	0.01	0.005		2.14062	4.2396	0.633
0.0005	0	-0.5	0.01	0.01		2.18555	8.99199	0.607
0.0005	0	-0.5	0.01	0.02		2.19732	33.0726	0.634
0.0005	0	-0.5	0.01	0.05		2.19854	18.7618	0.624
0.0005	0	-0.5	0.02	0		3.13693	13.8189	0.63
0.0005	0	-0.5	0.02	0.005		3.12773	9.09039	0.601
0.0005	0	-0.5	0.02	0.01		3.10255	52.9594	0.621
0.0005	0	-0.5	0.02	0.02		3.11089	34.5977	0.631
0.0005	0	-0.5	0.02	0.05		3.15385	331.943	0.63
0.0005	0	-0.5	0.05	0		4.99353	80.8009	0.609
0.0005	0	-0.5	0.05	0.005		4.79794	14.3831	0.638
0.0005	0	-0.5	0.05	0.01		4.79124	161.953	0.634
0.0005	0	-0.5	0.05	0.02		4.88682	24.6777	0.642
0.0005	0	-0.5	0.05	0.05		4.91797	1362.24	0.633
0.0005	0	0	0	0		0.0284162	2.45047	0.01
0.0005	0	0	0	0.005		-0.0173681	8.47291	0.012
0.0005	0	0	0	0.01		0.0238794	4.85052	0.005
0.0005	0	0	0	0.02		-0.000585228	3.57571	0.004
0.0005	0	0	0	0.05		0.000159258	1.96042	0.005
0.0005	0	0	0.005	0		1.54106	12.8527	0.397
0.0005	0	0	0.005	0.005		1.5485	4.75429	0.388
0.0005	0	0	0.005	0.01		1.55809	9.01424	0.4
0.0005	0	0	0.005	0.02		1.49242	86.921	0.396
0.0005	0	0	0.005	0.05		1.56025	21.1484	0.375
0.0005	0	0	0.01	0		2.19562	18.3369	0.53
0.0005	0	0	0.01	0.005		2.27649	18.9813	0.514
0.0005	0	0	0.01	0.01		2.22954	12.6155	0.526
0.0005	0	0	0.01	0.02		2.19883	22.214	0.499
0.0005	0	0	0.01	0.05		2.25367	16.0893	0.524
0.0005	0	0	0.02	0		3.12007	19.1863	0.572
0.0005	0	0	0.02	0.005		3.1645	105.116	0.549
0.0005	0	0	0.02	0.01		3.16856	9.21256	0.569
0.0005	0	0	0.02	0.02		3.18317	26.4257	0.565
0.0005	0	0	0.02	0.05		3.12509	25.1962	0.561
0.0005	0	0	0.05	0		5.11567	61.898	0.571
0.0005	0	0	0.05	0.005		4.95213	35.4073	0.591
0.0005	0	0	0.05	0.01		5.08541	643.01	0.574
0.0005	0	0	0.05	0.02		4.84869	261.594	0.608
0.0005	0	0	0.05	0.05		4.88735	3471.54	0.582
0.0005	0	0.5	0	0		0.0328152	1.71337	0.014
0.0005	0	0.5	0	0.005		0.0130333	1.06963	0.016
0.0005	0	0.5	0	0.01		0.0100326	2.04222	0.012
0.0005	0	0.5	0	0.02		0.0257202	2.57368	0.017
0.0005	0	0.5	0	0.05		0.0156492	9.81646	0.017
0.0005	0	0.5	0.005	0		1.56053	13.3904	0.552
0.0005	0	0.5	0.005	0.005		1.56649	75.3378	0.532
0.0005	0	0.5	0.005	0.01		1.5364	21.9135	0.565
0.0005	0	0.5	0.005	0.02		1.55378	22.5847	0.55
0.0005	0	0.5	0.005	0.05		1.51788	4.84779	0.567
0.0005	0	0.5	0.01	0		2.22976	19.1103	0.614
0.0005	0	0.5	0.01	0.005		2.16086	27.6656	0.615
0.0005	0	0.5	0.01	0.01		2.24844	12.8292	0.605
0.0005	0	0.5	0.01	0.02		2.2611	21.0663	0.608
0.0005	0	0.5	0.01	0.05		2.19953	14.3168	0.629
0.0005	0	0.5	0.02	0		3.16356	11.443	0.631
0.0005	0	0.5	0.02	0.005		3.13476	86.3922	0.642
0.0005	0	0.5	0.02	0.01		3.11707	73.1678	0.616
0.0005	0	0.5	0.02	0.02		3.14014	36.2632	0.603
0.0005	0	0.5	0.02	0.05		3.14013	5.41986	0.629
0.0005	0	0.5	0.05	0		4.83598	20.745	0.639
0.0005	0	0.5	0.05	0.005		4.87859	18.8979	0.628
0.0005	0	0.5	0.05	0.01		5.06191	647.667	0.609
0.0005	0	0.5	0.05	0.02		4.94915	12.373	0.628
0.0005	0	0.5	0.05	0.05		4.87352	109.887	0.64

## Sheet: CONDITION_ON_OFFSPRING
Vq	BetaXY	BetaUX	Vo	Vf		BetaIV(median)	SE(BetaIV)	Power
0.0005	0	-0.5	0	0		-0.0370151	3.19231	0.015
0.0005	0	-0.5	0	0.005		-1.01319	14.3207	0.023
0.0005	0	-0.5	0	0.01		-1.37366	95.783	0.074
0.0005	0	-0.5	0	0.02		-1.99571	62.1264	0.207
0.0005	0	-0.5	0	0.05		-3.18363	84.1359	0.368
0.0005	0	-0.5	0.005	0		0.00950449	7.88142	0.013
0.0005	0	-0.5	0.005	0.005		-1.00082	15.4731	0.025
0.0005	0	-0.5	0.005	0.01		-1.40034	28.5528	0.079
0.0005	0	-0.5	0.005	0.02		-2.03991	12.0911	0.219
0.0005	0	-0.5	0.005	0.05		-3.16988	28.9032	0.388
0.0005	0	-0.5	0.01	0		-0.0172532	3.164	0.016
0.0005	0	-0.5	0.01	0.005		-0.982409	26.6308	0.024
0.0005	0	-0.5	0.01	0.01		-1.43957	30.8793	0.084
0.0005	0	-0.5	0.01	0.02		-2.02729	13.7046	0.23
0.0005	0	-0.5	0.01	0.05		-3.26301	91.3284	0.36
0.0005	0	-0.5	0.02	0		0.0123301	13.0676	0.014
0.0005	0	-0.5	0.02	0.005		-0.969134	25.6949	0.017
0.0005	0	-0.5	0.02	0.01		-1.38635	8.3885	0.079
0.0005	0	-0.5	0.02	0.02		-2.08137	235.26	0.225
0.0005	0	-0.5	0.02	0.05		-3.31267	83.4491	0.373
0.0005	0	-0.5	0.05	0		-0.00637672	37.837	0.009
0.0005	0	-0.5	0.05	0.005		-1.0019	20.3401	0.018
0.0005	0	-0.5	0.05	0.01		-1.41371	36.1781	0.096
0.0005	0	-0.5	0.05	0.02		-1.99672	63.2804	0.239
0.0005	0	-0.5	0.05	0.05		-3.24478	66.4972	0.38
0.0005	0	0	0	0		0.0164967	1.32882	0.008
0.0005	0	0	0	0.005		-0.986711	6.28408	0.088
0.0005	0	0	0	0.01		-1.45075	16.3784	0.208
0.0005	0	0	0	0.02		-2.0566	63.5634	0.331
0.0005	0	0	0	0.05		-3.2772	20.1444	0.438
0.0005	0	0	0.005	0		-0.0284929	2.11128	0.007
0.0005	0	0	0.005	0.005		-1.0165	12.2727	0.092
0.0005	0	0	0.005	0.01		-1.41421	41.3418	0.189
0.0005	0	0	0.005	0.02		-1.99775	215.245	0.371
0.0005	0	0	0.005	0.05		-3.23965	428.695	0.431
0.0005	0	0	0.01	0		-0.00294986	6.60225	0
0.0005	0	0	0.01	0.005		-0.990577	26.431	0.085
0.0005	0	0	0.01	0.01		-1.47025	13.5232	0.214
0.0005	0	0	0.01	0.02		-2.1242	38.6867	0.338
0.0005	0	0	0.01	0.05		-3.24704	166.849	0.444
0.0005	0	0	0.02	0		-0.017404	6.80815	0.002
0.0005	0	0	0.02	0.005		-0.993975	5.83965	0.085
0.0005	0	0	0.02	0.01		-1.437	13.0103	0.194
0.0005	0	0	0.02	0.02		-2.02878	80.9636	0.355
0.0005	0	0	0.02	0.05		-3.32439	27.9224	0.442
0.0005	0	0	0.05	0		-0.00324568	10.106	0.002
0.0005	0	0	0.05	0.005		-0.984281	13.2144	0.104
0.0005	0	0	0.05	0.01		-1.48029	12.5622	0.185
0.0005	0	0	0.05	0.02		-2.04977	18.9553	0.37
0.0005	0	0	0.05	0.05		-3.2236	45.1996	0.449
0.0005	0	0.5	0	0		0.0404092	3.99437	0.01
0.0005	0	0.5	0	0.005		-0.972418	24.3731	0.025
0.0005	0	0.5	0	0.01		-1.41623	13.1265	0.072
0.0005	0	0.5	0	0.02		-1.98265	57.7416	0.207
0.0005	0	0.5	0	0.05		-3.17132	25.7022	0.383
0.0005	0	0.5	0.005	0		0.0186611	24.2614	0.012
0.0005	0	0.5	0.005	0.005		-1.02847	16.8832	0.014
0.0005	0	0.5	0.005	0.01		-1.39418	43.1291	0.087
0.0005	0	0.5	0.005	0.02		-2.00572	23.1149	0.225
0.0005	0	0.5	0.005	0.05		-3.18281	17.5387	0.379
0.0005	0	0.5	0.01	0		0.0281811	5.92147	0.011
0.0005	0	0.5	0.01	0.005		-1.00415	37.2938	0.026
0.0005	0	0.5	0.01	0.01		-1.37572	23.619	0.092
0.0005	0	0.5	0.01	0.02		-2.10211	52.1732	0.215
0.0005	0	0.5	0.01	0.05		-3.17673	59.3736	0.395
0.0005	0	0.5	0.02	0		0.0192793	2.59013	0.014
0.0005	0	0.5	0.02	0.005		-0.954911	4.91726	0.016
0.0005	0	0.5	0.02	0.01		-1.44319	174.864	0.083
0.0005	0	0.5	0.02	0.02		-2.11374	93.3147	0.197
0.0005	0	0.5	0.02	0.05		-3.21304	162.662	0.367
0.0005	0	0.5	0.05	0		-0.0127535	7.19177	0.009
0.0005	0	0.5	0.05	0.005		-1.00148	10.7646	0.029
0.0005	0	0.5	0.05	0.01		-1.46014	57.9712	0.076
0.0005	0	0.5	0.05	0.02		-2.00904	49.046	0.222
0.0005	0	0.5	0.05	0.05		-3.06604	53.1827	0.403

## Sheet: HAPLOTYPE_ANALYSIS
Vq	BetaXY	BetaUX	Vo	Vf		BetaIV(median)	SE(BetaIV)	Power
0.0005	0	-0.5	0	0		0.0149831	43.8385	0.009
0.0005	0	-0.5	0	0.005		-0.00618181	35.1529	0.006
0.0005	0	-0.5	0	0.01		0.0691466	270.205	0.005
0.0005	0	-0.5	0	0.02		0.0386001	25.4525	0.006
0.0005	0	-0.5	0	0.05		0.0121208	12.0155	0.009
0.0005	0	-0.5	0.005	0		0.0208058	153.276	0.002
0.0005	0	-0.5	0.005	0.005		0.0416904	23.2743	0.011
0.0005	0	-0.5	0.005	0.01		0.0245548	55.8948	0.008
0.0005	0	-0.5	0.005	0.02		0.0476345	21.6759	0.01
0.0005	0	-0.5	0.005	0.05		0.0428745	36.5328	0.014
0.0005	0	-0.5	0.01	0		0.0164649	5.38733	0.007
0.0005	0	-0.5	0.01	0.005		0.0644696	96.274	0.006
0.0005	0	-0.5	0.01	0.01		0.0292363	8.87625	0.006
0.0005	0	-0.5	0.01	0.02		0.0274573	16.0736	0.005
0.0005	0	-0.5	0.01	0.05		-0.0196914	4.03508	0.004
0.0005	0	-0.5	0.02	0		0.0434588	7.5416	0.01
0.0005	0	-0.5	0.02	0.005		0.0345685	74.8306	0.007
0.0005	0	-0.5	0.02	0.01		0.0385959	5.70894	0.008
0.0005	0	-0.5	0.02	0.02		-0.0375148	5.94801	0.011
0.0005	0	-0.5	0.02	0.05		0.00349879	18.3055	0.01
0.0005	0	-0.5	0.05	0		0.0141065	21.4025	0.007
0.0005	0	-0.5	0.05	0.005		0.0321667	68.9752	0.004
0.0005	0	-0.5	0.05	0.01		0.0350031	13.6573	0.009
0.0005	0	-0.5	0.05	0.02		0.0470805	75.5798	0.012
0.0005	0	-0.5	0.05	0.05		0.0404666	5.91756	0.012
0.0005	0	0	0	0		-0.0023436	5.88647	0.001
0.0005	0	0	0	0.005		-0.00788273	33.3242	0.003
0.0005	0	0	0	0.01		0.0127225	200.478	0.003
0.0005	0	0	0	0.02		-0.00705451	6.50647	0
0.0005	0	0	0	0.05		-0.0294938	4.29326	0.003
0.0005	0	0	0.005	0		-0.031228	4.63027	0.002
0.0005	0	0	0.005	0.005		0.0303226	9.5995	0
0.0005	0	0	0.005	0.01		0.00840454	6.81029	0.002
0.0005	0	0	0.005	0.02		-0.0538087	28.2955	0.002
0.0005	0	0	0.005	0.05		0.0437642	4.73779	0.001
0.0005	0	0	0.01	0		0.013033	18.1435	0
0.0005	0	0	0.01	0.005		0.0402341	7.31437	0.002
0.0005	0	0	0.01	0.01		0.0201453	4.14222	0.001
0.0005	0	0	0.01	0.02		-0.0171662	12.9148	0.001
0.0005	0	0	0.01	0.05		-0.0082283	11.5257	0.002
0.0005	0	0	0.02	0		0.0108151	11.7616	0.003
0.0005	0	0	0.02	0.005		0.0422461	10.1985	0.001
0.0005	0	0	0.02	0.01		0.0499113	22.9791	0.004
0.0005	0	0	0.02	0.02		0.00430114	56.7214	0
0.0005	0	0	0.02	0.05		-0.0264001	8.88083	0.003
0.0005	0	0	0.05	0		-0.0408335	14.3596	0
0.0005	0	0	0.05	0.005		0.030026	40.2492	0.003
0.0005	0	0	0.05	0.01		0.0478768	11.3852	0
0.0005	0	0	0.05	0.02		-0.00747495	20.8456	0
0.0005	0	0	0.05	0.05		-0.0138794	244.447	0.003
0.0005	0	0.5	0	0		0.0326486	57.9279	0.006
0.0005	0	0.5	0	0.005		0.00805447	5.81662	0.006
0.0005	0	0.5	0	0.01		0.0339116	8.91997	0.006
0.0005	0	0.5	0	0.02		0.043845	5.2099	0.008
0.0005	0	0.5	0	0.05		0.0431468	5.75943	0.007
0.0005	0	0.5	0.005	0		0.0355834	8.02885	0.012
0.0005	0	0.5	0.005	0.005		0.0825216	48.0081	0.005
0.0005	0	0.5	0.005	0.01		0.0145226	12.9839	0.007
0.0005	0	0.5	0.005	0.02		0.0117023	13.0461	0.011
0.0005	0	0.5	0.005	0.05		0.0380467	3.61461	0.008
0.0005	0	0.5	0.01	0		0.0468868	5.28881	0.011
0.0005	0	0.5	0.01	0.005		0.0467483	9.22548	0.011
0.0005	0	0.5	0.01	0.01		0.0422916	9.4453	0.009
0.0005	0	0.5	0.01	0.02		0.0153493	48.2782	0.011
0.0005	0	0.5	0.01	0.05		0.0289751	59.2473	0.015
0.0005	0	0.5	0.02	0		0.0492931	5.01546	0.009
0.0005	0	0.5	0.02	0.005		0.0552368	13.3498	0.007
0.0005	0	0.5	0.02	0.01		0.0133843	4.27817	0.008
0.0005	0	0.5	0.02	0.02		0.033058	12.726	0.008
0.0005	0	0.5	0.02	0.05		0.0383586	3.69993	0.005
0.0005	0	0.5	0.05	0		0.0214581	24.6083	0.004
0.0005	0	0.5	0.05	0.005		-0.0233649	14.3682	0.007
0.0005	0	0.5	0.05	0.01		0.016862	8.15052	0.007
0.0005	0	0.5	0.05	0.02		0.0113624	12.3468	0.004
0.0005	0	0.5	0.05	0.05		0.0638392	7.32606	0.007

## Sheet: CONDITION_FATHER_OFFSPRING
Vq	BetaXY	BetaUX	Vo	Vf		BetaIV(median)	SE(BetaIV)	Power
0.0005	0	-0.5	0	0		-0.018803	2.91326	0.013
0.0005	0	-0.5	0	0.005		-0.0067307	4.34576	0.009
0.0005	0	-0.5	0	0.01		0.0582513	24.1072	0.009
0.0005	0	-0.5	0	0.02		0.0181332	3.21019	0.011
0.0005	0	-0.5	0	0.05		0.0029655	3.86071	0.006
0.0005	0	-0.5	0.005	0		0.0347	161.874	0.007
0.0005	0	-0.5	0.005	0.005		0.0257396	11.7711	0.014
0.0005	0	-0.5	0.005	0.01		0.0144205	4.0013	0.016
0.0005	0	-0.5	0.005	0.02		0.0468734	13.6622	0.011
0.0005	0	-0.5	0.005	0.05		0.0322117	24.8108	0.016
0.0005	0	-0.5	0.01	0		-0.000117147	31.2697	0.012
0.0005	0	-0.5	0.01	0.005		0.0405016	45.9147	0.011
0.0005	0	-0.5	0.01	0.01		-0.00817305	66.6048	0.009
0.0005	0	-0.5	0.01	0.02		0.0406516	3.37195	0.01
0.0005	0	-0.5	0.01	0.05		0.00516815	8.21569	0.01
0.0005	0	-0.5	0.02	0		0.0309775	10.5524	0.012
0.0005	0	-0.5	0.02	0.005		0.020367	29.4378	0.009
0.0005	0	-0.5	0.02	0.01		0.0159081	6.11951	0.012
0.0005	0	-0.5	0.02	0.02		0.00628408	4.64913	0.018
0.0005	0	-0.5	0.02	0.05		0.0215612	165.225	0.012
0.0005	0	-0.5	0.05	0		0.0246179	14.3268	0.007
0.0005	0	-0.5	0.05	0.005		0.0102297	1.66622	0.018
0.0005	0	-0.5	0.05	0.01		0.0308154	4.91659	0.008
0.0005	0	-0.5	0.05	0.02		0.0224271	8.9946	0.006
0.0005	0	-0.5	0.05	0.05		0.00571844	6.26048	0.012
0.0005	0	0	0	0		0.0111419	2.05641	0.007
0.0005	0	0	0	0.005		-0.000925943	18.0575	0.003
0.0005	0	0	0	0.01		0.0104884	64.6102	0.003
0.0005	0	0	0	0.02		-0.0099826	7.05669	0
0.0005	0	0	0	0.05		-0.0239717	2.63612	0.002
0.0005	0	0	0.005	0		-0.0122618	4.07413	0.002
0.0005	0	0	0.005	0.005		0.0230074	272.024	0.002
0.0005	0	0	0.005	0.01		0.00855779	16.6902	0.004
0.0005	0	0	0.005	0.02		-0.00702909	22.9691	0.004
0.0005	0	0	0.005	0.05		0.0300812	7.31064	0.002
0.0005	0	0	0.01	0		-0.022471	2.50695	0.001
0.0005	0	0	0.01	0.005		0.0156406	7.39722	0.004
0.0005	0	0	0.01	0.01		0.00974397	3.85366	0.004
0.0005	0	0	0.01	0.02		-0.000810827	2.41049	0.004
0.0005	0	0	0.01	0.05		-0.0143323	5.35844	0.003
0.0005	0	0	0.02	0		-0.0306295	6.59309	0.003
0.0005	0	0	0.02	0.005		0.0474623	5.151	0.003
0.0005	0	0	0.02	0.01		0.0384014	6.25011	0.002
0.0005	0	0	0.02	0.02		0.00120955	2.37129	0.001
0.0005	0	0	0.02	0.05		0.00810897	7.61352	0.002
0.0005	0	0	0.05	0		-0.0031833	2.44293	0.001
0.0005	0	0	0.05	0.005		0.0311652	22.7742	0.003
0.0005	0	0	0.05	0.01		0.00354073	17.6331	0.002
0.0005	0	0	0.05	0.02		0.030471	215.095	0.002
0.0005	0	0	0.05	0.05		0.0242128	7.11969	0
0.0005	0	0.5	0	0		0.0390237	12.9577	0.01
0.0005	0	0.5	0	0.005		0.0325349	164.864	0.009
0.0005	0	0.5	0	0.01		0.0105683	2.20497	0.007
0.0005	0	0.5	0	0.02		0.0144109	47.1233	0.006
0.0005	0	0.5	0	0.05		0.0233133	3.23628	0.008
0.0005	0	0.5	0.005	0		0.0243611	6.06334	0.012
0.0005	0	0.5	0.005	0.005		0.0477796	6.53575	0.01
0.0005	0	0.5	0.005	0.01		0.0152177	16.7895	0.012
0.0005	0	0.5	0.005	0.02		-0.00431116	1.93709	0.016
0.0005	0	0.5	0.005	0.05		0.0234262	1.8544	0.012
0.0005	0	0.5	0.01	0		0.0358582	4.5307	0.008
0.0005	0	0.5	0.01	0.005		0.0126372	4.40078	0.007
0.0005	0	0.5	0.01	0.01		0.0321792	15.3045	0.012
0.0005	0	0.5	0.01	0.02		-0.0127918	4.78159	0.013
0.0005	0	0.5	0.01	0.05		0.0177551	14.6504	0.013
0.0005	0	0.5	0.02	0		0.0152103	6.12094	0.013
0.0005	0	0.5	0.02	0.005		0.0680661	2.38797	0.01
0.0005	0	0.5	0.02	0.01		0.00380521	11.1811	0.014
0.0005	0	0.5	0.02	0.02		0.0239132	31.7132	0.012
0.0005	0	0.5	0.02	0.05		0.0162508	2.70119	0.011
0.0005	0	0.5	0.05	0		0.00923686	5.86621	0.01
0.0005	0	0.5	0.05	0.005		-0.0109768	2.27029	0.009
0.0005	0	0.5	0.05	0.01		0.0131992	12.3308	0.01
0.0005	0	0.5	0.05	0.02		0.0211524	2.26838	0.006
0.0005	0	0.5	0.05	0.05		0.0156446	2.56684	0.017
