# Supplementary material for: Using Mendelian randomization to determine causal effects of maternal pregnancy (intrauterine) exposures on offspring outcomes: Sources of bias and methods for assessing them
Source: Wellcome Open Res. 2017 Feb 14;2:11. [Version 1] doi: 10.12688/wellcomeopenres.10567.1 (PMC5386135; doi:10.12688/wellcomeopenres.10567.1)
Supplement: Supplementary file 7 [file wellcomeopenres-2-11387-s0006.tgz]

Archive with 1 entries (1 files):
- 8c8654d6-fa0f-4755-af81-29618679123f.xlsx
