# Supplementary material for: Using Mendelian randomization to determine causal effects of maternal pregnancy (intrauterine) exposures on offspring outcomes: Sources of bias and methods for assessing them
Source: Wellcome Open Res. 2017 Feb 14;2:11. [Version 1] doi: 10.12688/wellcomeopenres.10567.1 (PMC5386135; doi:10.12688/wellcomeopenres.10567.1)
Supplement: Supplementary file 7 [file wellcomeopenres-2-11387-s0006.tgz › 8c8654d6-fa0f-4755-af81-29618679123f.xlsx]

## Sheet: UNCONDITIONAL_ANALYSIS
Vq	BetaXY	BetaUX	Vo	Vf		BetaIV(median)	SE(BetaIV)	Power
0.0005	0.1	-0.5	0	0		0.121528	6.12705	0.032
0.0005	0.1	-0.5	0	0.005		0.119021	2.23538	0.051
0.0005	0.1	-0.5	0	0.01		0.122908	16.2354	0.046
0.0005	0.1	-0.5	0	0.02		0.142793	329.67	0.033
0.0005	0.1	-0.5	0	0.05		0.0554996	2.44537	0.025
0.0005	0.1	-0.5	0.005	0		1.64945	27.0654	0.622
0.0005	0.1	-0.5	0.005	0.005		1.61735	10.4241	0.641
0.0005	0.1	-0.5	0.005	0.01		1.65227	7.10287	0.621
0.0005	0.1	-0.5	0.005	0.02		1.67702	28.0232	0.623
0.0005	0.1	-0.5	0.005	0.05		1.72284	17.5706	0.615
0.0005	0.1	-0.5	0.01	0		2.28649	22.2031	0.634
0.0005	0.1	-0.5	0.01	0.005		2.35137	6.12018	0.633
0.0005	0.1	-0.5	0.01	0.01		2.26932	31.0996	0.676
0.0005	0.1	-0.5	0.01	0.02		2.34347	30.1223	0.637
0.0005	0.1	-0.5	0.01	0.05		2.28414	87.9377	0.67
0.0005	0.1	-0.5	0.02	0		3.1726	38.9556	0.673
0.0005	0.1	-0.5	0.02	0.005		3.17722	293.284	0.649
0.0005	0.1	-0.5	0.02	0.01		3.24287	470.842	0.642
0.0005	0.1	-0.5	0.02	0.02		3.22943	12.2082	0.654
0.0005	0.1	-0.5	0.02	0.05		3.27434	30.5914	0.649
0.0005	0.1	-0.5	0.05	0		5.0027	98.3499	0.651
0.0005	0.1	-0.5	0.05	0.005		5.10333	41.4313	0.615
0.0005	0.1	-0.5	0.05	0.01		5.13027	33.0168	0.634
0.0005	0.1	-0.5	0.05	0.02		5.04877	41.5376	0.653
0.0005	0.1	-0.5	0.05	0.05		5.10715	224.268	0.623
0.0005	0.1	0	0	0		0.119773	6.52526	0.007
0.0005	0.1	0	0	0.005		0.0919469	5.9169	0.013
0.0005	0.1	0	0	0.01		0.0930582	1.0011	0.01
0.0005	0.1	0	0	0.02		0.0923495	26.6886	0.012
0.0005	0.1	0	0	0.05		0.118606	14.6526	0.009
0.0005	0.1	0	0.005	0		1.73267	8.34515	0.456
0.0005	0.1	0	0.005	0.005		1.62254	16.9538	0.455
0.0005	0.1	0	0.005	0.01		1.6231	22.9267	0.504
0.0005	0.1	0	0.005	0.02		1.66345	4.42225	0.473
0.0005	0.1	0	0.005	0.05		1.59177	12.2399	0.511
0.0005	0.1	0	0.01	0		2.40996	23.4564	0.542
0.0005	0.1	0	0.01	0.005		2.28369	13.5298	0.57
0.0005	0.1	0	0.01	0.01		2.29827	10.9273	0.587
0.0005	0.1	0	0.01	0.02		2.30502	33.1299	0.578
0.0005	0.1	0	0.01	0.05		2.3451	12.7582	0.581
0.0005	0.1	0	0.02	0		3.28234	15.4519	0.591
0.0005	0.1	0	0.02	0.005		3.1994	65.2261	0.605
0.0005	0.1	0	0.02	0.01		3.19693	114.194	0.622
0.0005	0.1	0	0.02	0.02		3.18915	159.821	0.595
0.0005	0.1	0	0.02	0.05		3.15318	7.28933	0.644
0.0005	0.1	0	0.05	0		4.94638	19.0292	0.634
0.0005	0.1	0	0.05	0.005		4.91354	21.9434	0.616
0.0005	0.1	0	0.05	0.01		5.08347	36.6199	0.602
0.0005	0.1	0	0.05	0.02		4.98872	117.327	0.602
0.0005	0.1	0	0.05	0.05		5.00631	39.5896	0.62
0.0005	0.1	0.5	0	0		0.0951925	2.34503	0.036
0.0005	0.1	0.5	0	0.005		0.0956119	2.32383	0.028
0.0005	0.1	0.5	0	0.01		0.138591	2.9924	0.03
0.0005	0.1	0.5	0	0.02		0.0907915	2.13801	0.034
0.0005	0.1	0.5	0	0.05		0.114448	2.46983	0.041
0.0005	0.1	0.5	0.005	0		1.68069	28.9229	0.601
0.0005	0.1	0.5	0.005	0.005		1.6499	16.9265	0.612
0.0005	0.1	0.5	0.005	0.01		1.62581	22.1262	0.635
0.0005	0.1	0.5	0.005	0.02		1.65984	6.14252	0.612
0.0005	0.1	0.5	0.005	0.05		1.68674	33.8323	0.609
0.0005	0.1	0.5	0.01	0		2.37729	16.7552	0.631
0.0005	0.1	0.5	0.01	0.005		2.27484	4.65069	0.658
0.0005	0.1	0.5	0.01	0.01		2.30045	9.93553	0.665
0.0005	0.1	0.5	0.01	0.02		2.29009	11.4815	0.668
0.0005	0.1	0.5	0.01	0.05		2.34943	30.1553	0.663
0.0005	0.1	0.5	0.02	0		3.19307	14.016	0.66
0.0005	0.1	0.5	0.02	0.005		3.26025	11.8262	0.644
0.0005	0.1	0.5	0.02	0.01		3.20662	40.6913	0.662
0.0005	0.1	0.5	0.02	0.02		3.24049	122.946	0.66
0.0005	0.1	0.5	0.02	0.05		3.26191	441.803	0.641
0.0005	0.1	0.5	0.05	0		4.96597	62.5923	0.647
0.0005	0.1	0.5	0.05	0.005		5.05811	20.4259	0.638
0.0005	0.1	0.5	0.05	0.01		5.16654	124.686	0.626
0.0005	0.1	0.5	0.05	0.02		5.13748	27.5616	0.645
0.0005	0.1	0.5	0.05	0.05		5.12893	11.6848	0.615

## Sheet: CONDITION_ON_OFFSPRING
Vq	BetaXY	BetaUX	Vo	Vf		BetaIV(median)	SE(BetaIV)	Power
0.0005	0.1	-0.5	0	0		0.112878	9.16031	0.032
0.0005	0.1	-0.5	0	0.005		-0.880752	10.8509	0.004
0.0005	0.1	-0.5	0	0.01		-1.28211	21.2956	0.02
0.0005	0.1	-0.5	0	0.02		-1.82914	54.7921	0.156
0.0005	0.1	-0.5	0	0.05		-3.11809	33.1427	0.327
0.0005	0.1	-0.5	0.005	0		0.12628	13.0485	0.044
0.0005	0.1	-0.5	0.005	0.005		-0.907365	7.40947	0.003
0.0005	0.1	-0.5	0.005	0.01		-1.33634	31.7175	0.038
0.0005	0.1	-0.5	0.005	0.02		-1.90051	29.5084	0.149
0.0005	0.1	-0.5	0.005	0.05		-3.07405	21.3955	0.346
0.0005	0.1	-0.5	0.01	0		0.125597	3.2457	0.033
0.0005	0.1	-0.5	0.01	0.005		-0.915671	10.2465	0.009
0.0005	0.1	-0.5	0.01	0.01		-1.27205	13.5327	0.038
0.0005	0.1	-0.5	0.01	0.02		-1.97577	85.3499	0.13
0.0005	0.1	-0.5	0.01	0.05		-3.07018	72.6203	0.352
0.0005	0.1	-0.5	0.02	0		0.154408	3.2955	0.025
0.0005	0.1	-0.5	0.02	0.005		-0.862912	31.7461	0.005
0.0005	0.1	-0.5	0.02	0.01		-1.32149	14.2764	0.031
0.0005	0.1	-0.5	0.02	0.02		-1.9529	30.4953	0.148
0.0005	0.1	-0.5	0.02	0.05		-3.20336	444.606	0.336
0.0005	0.1	-0.5	0.05	0		0.110767	5.72038	0.027
0.0005	0.1	-0.5	0.05	0.005		-0.940261	14.9248	0.006
0.0005	0.1	-0.5	0.05	0.01		-1.31519	37.7086	0.029
0.0005	0.1	-0.5	0.05	0.02		-1.86687	21.1114	0.15
0.0005	0.1	-0.5	0.05	0.05		-3.15367	37.826	0.352
0.0005	0.1	0	0	0		0.106878	4.7951	0.003
0.0005	0.1	0	0	0.005		-0.921231	26.138	0.04
0.0005	0.1	0	0	0.01		-1.30911	10.3875	0.113
0.0005	0.1	0	0	0.02		-1.9286	42.5252	0.26
0.0005	0.1	0	0	0.05		-3.17189	1759.16	0.406
0.0005	0.1	0	0.005	0		0.113941	5.35443	0.007
0.0005	0.1	0	0.005	0.005		-0.931695	6.19965	0.031
0.0005	0.1	0	0.005	0.01		-1.29318	13.1359	0.133
0.0005	0.1	0	0.005	0.02		-1.9828	13.2917	0.276
0.0005	0.1	0	0.005	0.05		-3.06295	26.4009	0.454
0.0005	0.1	0	0.01	0		0.111641	9.52	0.009
0.0005	0.1	0	0.01	0.005		-0.910226	8.82837	0.038
0.0005	0.1	0	0.01	0.01		-1.34263	17.6141	0.124
0.0005	0.1	0	0.01	0.02		-1.88725	99.9412	0.277
0.0005	0.1	0	0.01	0.05		-3.09341	18.0952	0.428
0.0005	0.1	0	0.02	0		0.109202	8.68177	0.005
0.0005	0.1	0	0.02	0.005		-0.906949	34.5884	0.043
0.0005	0.1	0	0.02	0.01		-1.34055	22.1934	0.126
0.0005	0.1	0	0.02	0.02		-1.93979	239.054	0.296
0.0005	0.1	0	0.02	0.05		-3.10873	32.2195	0.435
0.0005	0.1	0	0.05	0		0.100708	3.23886	0.007
0.0005	0.1	0	0.05	0.005		-0.902481	9.79262	0.038
0.0005	0.1	0	0.05	0.01		-1.37063	13.5297	0.121
0.0005	0.1	0	0.05	0.02		-1.90147	68.8029	0.307
0.0005	0.1	0	0.05	0.05		-3.1864	35.9997	0.418
0.0005	0.1	0.5	0	0		0.0869955	6.46014	0.036
0.0005	0.1	0.5	0	0.005		-0.933672	8.39031	0.005
0.0005	0.1	0.5	0	0.01		-1.30911	51.5998	0.029
0.0005	0.1	0.5	0	0.02		-1.91482	117.593	0.134
0.0005	0.1	0.5	0	0.05		-3.13024	38.5786	0.353
0.0005	0.1	0.5	0.005	0		0.076507	2.78281	0.027
0.0005	0.1	0.5	0.005	0.005		-0.916582	7.63999	0.003
0.0005	0.1	0.5	0.005	0.01		-1.27283	26.0764	0.026
0.0005	0.1	0.5	0.005	0.02		-1.97124	33.6435	0.137
0.0005	0.1	0.5	0.005	0.05		-3.1999	37.1128	0.35
0.0005	0.1	0.5	0.01	0		0.107302	2.21772	0.035
0.0005	0.1	0.5	0.01	0.005		-0.862087	9.18548	0.003
0.0005	0.1	0.5	0.01	0.01		-1.29715	13.9132	0.039
0.0005	0.1	0.5	0.01	0.02		-1.9249	45.0842	0.143
0.0005	0.1	0.5	0.01	0.05		-2.99788	61.9883	0.351
0.0005	0.1	0.5	0.02	0		0.0852471	6.7784	0.036
0.0005	0.1	0.5	0.02	0.005		-0.976625	15.5906	0.005
0.0005	0.1	0.5	0.02	0.01		-1.35093	40.5601	0.024
0.0005	0.1	0.5	0.02	0.02		-1.9157	26.1018	0.139
0.0005	0.1	0.5	0.02	0.05		-3.15462	17.6986	0.329
0.0005	0.1	0.5	0.05	0		0.103355	2.83225	0.041
0.0005	0.1	0.5	0.05	0.005		-0.904088	23.1933	0.004
0.0005	0.1	0.5	0.05	0.01		-1.3836	17.4265	0.033
0.0005	0.1	0.5	0.05	0.02		-1.87936	25.8887	0.152
0.0005	0.1	0.5	0.05	0.05		-3.16142	58.4099	0.322

## Sheet: HAPLOTYPE_ANALYSIS
Vq	BetaXY	BetaUX	Vo	Vf		BetaIV(median)	SE(BetaIV)	Power
0.0005	0.1	-0.5	0	0		0.137117	14.0243	0.016
0.0005	0.1	-0.5	0	0.005		0.148984	4.33478	0.026
0.0005	0.1	-0.5	0	0.01		0.139671	5.71111	0.025
0.0005	0.1	-0.5	0	0.02		0.141848	18.2968	0.019
0.0005	0.1	-0.5	0	0.05		0.119098	21.3757	0.017
0.0005	0.1	-0.5	0.005	0		0.158886	6.91274	0.031
0.0005	0.1	-0.5	0.005	0.005		0.108166	71.1879	0.018
0.0005	0.1	-0.5	0.005	0.01		0.137988	22.7012	0.02
0.0005	0.1	-0.5	0.005	0.02		0.147166	6.38946	0.028
0.0005	0.1	-0.5	0.005	0.05		0.130949	21.6596	0.027
0.0005	0.1	-0.5	0.01	0		0.17983	5.05643	0.021
0.0005	0.1	-0.5	0.01	0.005		0.137245	52.2804	0.015
0.0005	0.1	-0.5	0.01	0.01		0.112306	16.7019	0.02
0.0005	0.1	-0.5	0.01	0.02		0.0879503	39.3597	0.016
0.0005	0.1	-0.5	0.01	0.05		0.12613	6.82855	0.023
0.0005	0.1	-0.5	0.02	0		0.174516	17.9441	0.026
0.0005	0.1	-0.5	0.02	0.005		0.123136	7.85971	0.022
0.0005	0.1	-0.5	0.02	0.01		0.143823	7.18809	0.023
0.0005	0.1	-0.5	0.02	0.02		0.125836	1068.19	0.022
0.0005	0.1	-0.5	0.02	0.05		0.115363	7.56921	0.026
0.0005	0.1	-0.5	0.05	0		0.165637	20.3396	0.021
0.0005	0.1	-0.5	0.05	0.005		0.141981	5.83012	0.034
0.0005	0.1	-0.5	0.05	0.01		0.132897	6.15774	0.021
0.0005	0.1	-0.5	0.05	0.02		0.120717	10.7584	0.029
0.0005	0.1	-0.5	0.05	0.05		0.123372	7.97913	0.027
0.0005	0.1	0	0	0		0.077619	5.21626	0.004
0.0005	0.1	0	0	0.005		0.0714282	17.6832	0.007
0.0005	0.1	0	0	0.01		0.101928	6.31486	0.003
0.0005	0.1	0	0	0.02		0.11789	43.8648	0.003
0.0005	0.1	0	0	0.05		0.0805845	9.75235	0.002
0.0005	0.1	0	0.005	0		0.107479	9.53676	0.005
0.0005	0.1	0	0.005	0.005		0.0933249	38.1049	0.004
0.0005	0.1	0	0.005	0.01		0.0816889	27.9823	0.005
0.0005	0.1	0	0.005	0.02		0.114162	9.89763	0.004
0.0005	0.1	0	0.005	0.05		0.0394921	10.3091	0.003
0.0005	0.1	0	0.01	0		0.111252	91.7752	0.004
0.0005	0.1	0	0.01	0.005		0.133394	2.9618	0.003
0.0005	0.1	0	0.01	0.01		0.0975391	8.1037	0.003
0.0005	0.1	0	0.01	0.02		0.0872628	6.16026	0.007
0.0005	0.1	0	0.01	0.05		0.110026	6.25571	0.003
0.0005	0.1	0	0.02	0		0.104401	87.2188	0.003
0.0005	0.1	0	0.02	0.005		0.093326	10.2055	0.003
0.0005	0.1	0	0.02	0.01		0.103767	7.44923	0.003
0.0005	0.1	0	0.02	0.02		0.0655117	20.7533	0.003
0.0005	0.1	0	0.02	0.05		0.133694	6.68654	0.003
0.0005	0.1	0	0.05	0		0.113315	5.37766	0.007
0.0005	0.1	0	0.05	0.005		0.118745	6.03724	0.002
0.0005	0.1	0	0.05	0.01		0.0760306	14.1825	0.004
0.0005	0.1	0	0.05	0.02		0.0890365	17.8806	0.005
0.0005	0.1	0	0.05	0.05		0.146699	5.44956	0.001
0.0005	0.1	0.5	0	0		0.115163	3.01	0.025
0.0005	0.1	0.5	0	0.005		0.0991425	22.2145	0.016
0.0005	0.1	0.5	0	0.01		0.167061	408.327	0.022
0.0005	0.1	0.5	0	0.02		0.128481	6.74352	0.026
0.0005	0.1	0.5	0	0.05		0.151911	65.4865	0.018
0.0005	0.1	0.5	0.005	0		0.0815465	104.024	0.022
0.0005	0.1	0.5	0.005	0.005		0.13572	111.784	0.022
0.0005	0.1	0.5	0.005	0.01		0.137743	9.86774	0.021
0.0005	0.1	0.5	0.005	0.02		0.117746	23.7716	0.02
0.0005	0.1	0.5	0.005	0.05		0.122226	36.6483	0.029
0.0005	0.1	0.5	0.01	0		0.161295	6.02365	0.021
0.0005	0.1	0.5	0.01	0.005		0.157571	4.8591	0.031
0.0005	0.1	0.5	0.01	0.01		0.107281	5.04971	0.017
0.0005	0.1	0.5	0.01	0.02		0.124001	27.1579	0.026
0.0005	0.1	0.5	0.01	0.05		0.188805	3.92127	0.015
0.0005	0.1	0.5	0.02	0		0.124298	14.5273	0.023
0.0005	0.1	0.5	0.02	0.005		0.0979456	3.80485	0.021
0.0005	0.1	0.5	0.02	0.01		0.121361	8.78449	0.01
0.0005	0.1	0.5	0.02	0.02		0.117538	33.2396	0.022
0.0005	0.1	0.5	0.02	0.05		0.152817	7.04362	0.016
0.0005	0.1	0.5	0.05	0		0.131334	22.512	0.021
0.0005	0.1	0.5	0.05	0.005		0.159284	4.93544	0.024
0.0005	0.1	0.5	0.05	0.01		0.0959898	47.9082	0.017
0.0005	0.1	0.5	0.05	0.02		0.140951	39.9639	0.025
0.0005	0.1	0.5	0.05	0.05		0.153946	17.7534	0.015

## Sheet: CONDITION_FATHER_OFFSPRING
Vq	BetaXY	BetaUX	Vo	Vf		BetaIV(median)	SE(BetaIV)	Power
0.0005	0.1	-0.5	0	0		0.106636	52.0351	0.031
0.0005	0.1	-0.5	0	0.005		0.132687	6.37963	0.029
0.0005	0.1	-0.5	0	0.01		0.148196	3.70006	0.032
0.0005	0.1	-0.5	0	0.02		0.160929	6.85643	0.031
0.0005	0.1	-0.5	0	0.05		0.0882159	6.78991	0.024
0.0005	0.1	-0.5	0.005	0		0.124244	3.82139	0.039
0.0005	0.1	-0.5	0.005	0.005		0.111075	3.74584	0.031
0.0005	0.1	-0.5	0.005	0.01		0.109568	8.29847	0.023
0.0005	0.1	-0.5	0.005	0.02		0.120407	3.27714	0.028
0.0005	0.1	-0.5	0.005	0.05		0.142557	11.0733	0.031
0.0005	0.1	-0.5	0.01	0		0.14583	23.6755	0.033
0.0005	0.1	-0.5	0.01	0.005		0.154717	9.13897	0.022
0.0005	0.1	-0.5	0.01	0.01		0.124699	8.86269	0.024
0.0005	0.1	-0.5	0.01	0.02		0.116899	65.7022	0.03
0.0005	0.1	-0.5	0.01	0.05		0.119732	38.3449	0.026
0.0005	0.1	-0.5	0.02	0		0.159195	2.37474	0.036
0.0005	0.1	-0.5	0.02	0.005		0.112426	1.99104	0.023
0.0005	0.1	-0.5	0.02	0.01		0.125061	4.43213	0.028
0.0005	0.1	-0.5	0.02	0.02		0.13228	2.44709	0.03
0.0005	0.1	-0.5	0.02	0.05		0.120102	5.61475	0.027
0.0005	0.1	-0.5	0.05	0		0.111299	17.4257	0.024
0.0005	0.1	-0.5	0.05	0.005		0.150543	3.51203	0.037
0.0005	0.1	-0.5	0.05	0.01		0.11563	5.1581	0.03
0.0005	0.1	-0.5	0.05	0.02		0.121342	24.5968	0.034
0.0005	0.1	-0.5	0.05	0.05		0.11074	5.93733	0.032
0.0005	0.1	0	0	0		0.0822767	18.9666	0.001
0.0005	0.1	0	0	0.005		0.0965513	5.24222	0.005
0.0005	0.1	0	0	0.01		0.104274	4.48092	0.004
0.0005	0.1	0	0	0.02		0.11765	4.68122	0.005
0.0005	0.1	0	0	0.05		0.0720673	11.177	0.007
0.0005	0.1	0	0.005	0		0.118127	18.0691	0.009
0.0005	0.1	0	0.005	0.005		0.0773916	8.0465	0.004
0.0005	0.1	0	0.005	0.01		0.112604	3.3405	0.009
0.0005	0.1	0	0.005	0.02		0.0859696	26.7216	0.005
0.0005	0.1	0	0.005	0.05		0.0576045	4.25584	0.01
0.0005	0.1	0	0.01	0		0.109585	7.36516	0.008
0.0005	0.1	0	0.01	0.005		0.107193	13.4776	0.003
0.0005	0.1	0	0.01	0.01		0.0800421	13.5903	0.004
0.0005	0.1	0	0.01	0.02		0.112059	270.128	0.005
0.0005	0.1	0	0.01	0.05		0.10305	22.7865	0.007
0.0005	0.1	0	0.02	0		0.109859	7.34864	0.008
0.0005	0.1	0	0.02	0.005		0.123766	31.9319	0.004
0.0005	0.1	0	0.02	0.01		0.113014	23.3868	0.005
0.0005	0.1	0	0.02	0.02		0.0678544	4.23925	0.01
0.0005	0.1	0	0.02	0.05		0.0898417	3.91495	0.007
0.0005	0.1	0	0.05	0		0.0842383	4.43755	0.009
0.0005	0.1	0	0.05	0.005		0.0903024	2.85349	0.006
0.0005	0.1	0	0.05	0.01		0.0648893	14.2979	0.006
0.0005	0.1	0	0.05	0.02		0.126861	2.65467	0.001
0.0005	0.1	0	0.05	0.05		0.114199	3.28936	0.001
0.0005	0.1	0.5	0	0		0.095629	3.97319	0.033
0.0005	0.1	0.5	0	0.005		0.0905879	5.30662	0.024
0.0005	0.1	0.5	0	0.01		0.139861	10.6254	0.026
0.0005	0.1	0.5	0	0.02		0.104968	3.5398	0.032
0.0005	0.1	0.5	0	0.05		0.116692	11.6013	0.023
0.0005	0.1	0.5	0.005	0		0.0582759	7.89459	0.025
0.0005	0.1	0.5	0.005	0.005		0.135633	1.65159	0.032
0.0005	0.1	0.5	0.005	0.01		0.135992	148.829	0.02
0.0005	0.1	0.5	0.005	0.02		0.10018	10.2896	0.023
0.0005	0.1	0.5	0.005	0.05		0.119271	199.417	0.032
0.0005	0.1	0.5	0.01	0		0.122088	19.1412	0.037
0.0005	0.1	0.5	0.01	0.005		0.141307	2.56838	0.022
0.0005	0.1	0.5	0.01	0.01		0.115297	8.00732	0.024
0.0005	0.1	0.5	0.01	0.02		0.107986	2.17566	0.038
0.0005	0.1	0.5	0.01	0.05		0.126432	46.728	0.025
0.0005	0.1	0.5	0.02	0		0.0889531	10.4237	0.027
0.0005	0.1	0.5	0.02	0.005		0.0947397	11.9756	0.021
0.0005	0.1	0.5	0.02	0.01		0.0939311	2.30896	0.025
0.0005	0.1	0.5	0.02	0.02		0.103844	2.32601	0.023
0.0005	0.1	0.5	0.02	0.05		0.137276	29.383	0.032
0.0005	0.1	0.5	0.05	0		0.110068	2.81868	0.032
0.0005	0.1	0.5	0.05	0.005		0.114181	7.47417	0.035
0.0005	0.1	0.5	0.05	0.01		0.0719683	2.31441	0.026
0.0005	0.1	0.5	0.05	0.02		0.0947187	20.3491	0.033
0.0005	0.1	0.5	0.05	0.05		0.11127	3.03252	0.028
